# Supplementary material for: Anti-Retroviral Therapy Increases the Prevalence of Dyslipidemia in South African HIV-Infected Patients
Source: PLoS One. 2016 Mar 17;11(3):e0151911. doi: 10.1371/journal.pone.0151911 (PMC4795704; doi:10.1371/journal.pone.0151911)
Supplement: S1 Dataset — (XLSX) [file pone.0151911.s001.xlsx]

## Sheet: Data
id	Age	Male	CD4_start	CD4_current	CD4_imp	art	ART_cat	DYSg	Dys_cat	Dys_cat_2	Gluc0	Ins0	HOMA_IR	HOMA_B	quicki	Control_ID1	Gluc30	Ins30	igi	D0	Gluc120	Ins120	Lact	Lact_excl	tc	tg	hdl	ldl	d4Ttime	AZTtime	Reg2_time	Total_time_art	d4Tever	AZTonly	d4T_current	AZT_current	ARV1current	ARV2current	ARV3current	Combo	ARV1a	ARV1b	ARV1c	ARV2a	ARV2b	ARV2c	Prev_Efav_and_Nev	Efave_only_ever	Efav_current
A1062	35	1		244	244	0	ART-naive	1	IFG/IGT	PreDM	6.2	8.52	2.34773	63.11	0.25	A1062	9.5	77.32	20.85	2.45	8	37.38	0.8		4.29	0.83	1.1	2.81
A1205	37	0			181	0	ART-naive	0	NGT	NGT	4.1	8.41	1.53249	280.33	0.28	A1205	4.7	32.69	40.47	4.81	4.1	20.33	2.5		1.75	1.06	0.35	0.92
A565	29	0		70	70	0	ART-naive	1	IGT	PreDM	4.9	9.78	2.12987	139.71	0.26	A565	6.8	42.27	17.1	1.75	8.5	112.64	1.2		4.94	1.07	1.3	3.15
A1303	30	0		480	480	0	ART-naive	0	NGT	NGT	5	9.67	2.14889	128.93	0.26	A1303	7	39.79	15.06	1.56	5.2	39.2	1.3		2.58	0.35	0.82	1.6
A1251	37	1		1302	1302	0	ART-naive	1	IFG/IGT	PreDM	5.6	2.25	0.56	21.43	0.39	A1251	8.4	1.25			9.5	54.68	1.7		4.78	0.97	1.11	3.23
B758	35	0	116	333	333	1	ART-R1	0	NGT	NGT	4.1	15.27	2.78253	509	0.24	B758	6.4	83.02	29.46	1.93	6.1	35.41	3		4.59	1.63	0.91	2.94		16		16	0	1	0	1	AZT	3TC	Nevirapine		AZT	3TC	Nevirapine				0	0	0
A653	49	1		545	545	0	ART-naive	1	IFG	PreDM	5.6	0.61	0.151822	5.81	0.81	A653	9.5	16.88	4.17	6.84	7	24.82	2.2		5.06	1.14	1.16	3.38
A661	33	0		201	201	0	ART-naive	0	NGT	NGT	5.2	3.34	0.771911	39.29	0.35	A661	5.7	15.3	23.92	7.16	6.4	20.25	1.1		3.23	0.93	0.86	1.95
C1403	26	0	54	1007	1007	2	ART-R2	1	IFG/IGT	PreDM	6.6	20.44	5.99573	131.87	0.2	C1403	11	74.35	12.25	0.6	10.3	163.84	2.5		4.61	1.67	0.88	2.97	21	12	12	33	1	0	0	1	AZT	3TC	Kaletra		d4T	3TC	Efavirenz	AZT	3TC	Kaletra	0	1	0
A1180	27	0		206	206	0	ART-naive	0	NGT	NGT	4.5	3.92	0.784	78.4	0.35	A1180	5.8	127.6	95.14	24.27	2.9	18.26	1.8		3.27	1.08	0.78	2
A407	32	0		192	192	0	ART-naive	0	NGT	NGT	4.9	1.66	0.361511	23.71	0.48	A407	6.2	10.95	7.15	4.3	5	11.26	2.1		3.59	0.69	1.1	2.18
A137	22	0		52	52	0	ART-naive	0	NGT	NGT	4.5	24.14	4.828	482.8	0.21	A137	6.3	29.78	3.13	0.13	5.8	4.2	0.8		4.9	0.94	0.78	3.69
B99	35	0	15	329	329	1	ART-R1	0	NGT	NGT	4.6	5.48	1.12036	99.64	0.31	B99	6.7	28.13	10.79	1.97	5	11.13	2.6		5.37	1.26	0.92	3.88	20	2		22	1	0	0	1	AZT	3TC	Nevirapine		d4T	3TC	Nevirapine	Combivir		Nevirapine	0	0	0
A1036	27	0		179	179	0	ART-naive	0	NGT	NGT	4.5	5.74	1.148	114.8	0.31	A1036	6.2	30.17	14.37	2.5	5.4	26.11		1	3.84	0.73	0.69	2.82
B100	26	0	121	294	294	1	ART-R1	0	NGT	NGT	4.7	3.12	0.651733	52	0.37	B100	5.3	34.54	52.37	16.78	4.9	24.13	2.3		4.53	1.21	1.2	2.78		11		11	0	1	0	1	AZT	3TC	Nevirapine	Combivir	AZT	3TC	Nevirapine				0	0	0
A38	32	0		88	88	0	ART-naive	0	NGT	NGT	5.1	10.15	2.30067	126.88	0.25	A38	7.1	126.05	57.95	5.71	6.1	46.97	1.1		4.42	1.07	0.89	3.04
B61	31	0	93	227	227	1	ART-R1	0	NGT	NGT	4.7	2.53	0.528489	42.17	0.4	B61	4.4	37.32			4.7	31.27	1.8		6	0.66	1.97	3.73		22		22	0	1	0	1	AZT	3TC	Nevirapine		AZT	3TC	Nevirapine				0	0	0
B140	31	0	189	265	265	1	ART-R1	0	NGT	NGT	4.9	5.11	1.11284	73	0.31	B140	7.3	37.2	13.37	2.62	5.3	34.55	1.5		2.77	0.58	0.96	1.55	26			26	1	0	1	0	d4T	3TC	Nevirapine		d4T	3TC	Nevirapine				0	0	0
C1313	27	0		861	861	2	ART-R2	0	NGT	NGT	4.7	5.2	1.08622	86.67	0.31	C1313	7.6	32.75	9.5	1.83	5.9	44.04	1.8		3.64	0.89	0.69	2.55
C41	48	0	135	315	315	2	ART-R2	0	NGT	NGT	5.2	35.19	8.1328	414	0.19	C41	6.9	98.52	37.25	1.06	4.3	85.68	2.2		3.37	1.06	0.78	2.11	9	1	9	10	0	1	0	0	Nevirapine		Kaletra		AZT	3TC	Nevirapine	Nevirapine		Kaltera	0	0	0
B490	31	0		262	262	1	ART-R1	0	NGT	NGT	4.7	7.11	1.4852	118.5	0.28	B490	5.4	24.92	25.44	3.58	4.5	19.46	1.5		3.29	0.59	0.67	2.35	9			9	1	0	1	0	d4T	3TC	Nevirapine		d4T	3TC	Nevirapine				0	0	0
A224	29	0		6	6	0	ART-naive	0	NGT	NGT	4.6	0.2	0.040889	3.64	-11.99	A224	5.5	23.12	25.47	127.33	4.6	1.54	2.4		3.13	1.03	0.76	1.9
A76	31	0		119	119	0	ART-naive	0	NGT	NGT	4.7	3.63	0.758267	60.5	0.35	A76	8.7	111.2	26.89	7.41	5.3	90.32	1		3.11	1.37	0.54	1.95
B1065	27	0	124	294	294	1	ART-R1	1	IFG	PreDM	5.9	13.41	3.5164	111.75	0.23	B1065	9.7	109.56	25.3	1.89	4.9	83.34	0.8		2.94	0.73	0.76	1.85	5	4		9	1	0	0	1	AZT	3TC	Nevirapine		d4T	3TC	Nevirapine	AZT	3TC	Nevirapine	0	0	0
B859	33	0	125			1	NRTI																									9
B916	22	1	179	241	241	1	ART-R1	0	NGT	NGT	5.1	4.53	1.0268	56.63	0.32	B916	5.9	62.25	72.15	15.93	3	6.79	1.9		3.5	1.13	1.14	1.85	12			12	1	0	1	0	d4T	3TC	Nevirapine		d4T	3TC	Nevirapine				0	0	0
C154	26	0	26		195	2	ART-R2	0	NGT	NGT	4.7	10.08	2.1056	168	0.26	C154	5.6	73.71	70.7	7.01	4.3	6.83	1.6		4.4	0.71	0.9	3.18	2				1	0	1	0	d4T	3TC	Kaletra		d4T	3TC	Nevirapine	d4T	3TC	Kaletra	0	0	0
B244	24	0	197	596	596	1	ART-R1	0	NGT	NGT	3.9	0.1	0.017333	5	-1.06	B244	2.4	1.78			2.6	2.12	2.6		4.97	0.93	1.1	3.45	6	4		10	1	0	0	1	AZT	3TC	Nevirapine		d4T	3TC	Nevirapine	Combivir		Nevirapine	0	0	0
C496	40	0	371	330	330	2	ART-R2	1	IFG	PreDM	5.8	6.33	1.63173	55.04	0.28	C496	9.5	93.69	23.61	3.73	7.1	66.08	2.3		5.2	3.63	0.72	2.83	32	5	5	37	1	0	0	1	AZT	dDI	Kaletra		d4T	3TC	Efavirenz	AZT	dDI	Kaletra	0	1	0
A550	33	0		218	218	0	ART-naive	1	IGT	PreDM	5.5	2.41	0.589111	24.1	0.39	A550	9.5	32.68	7.57	3.14	7.8	17.1	3		3.36	0.63	0.74	2.33
C114	67	0	117	217	217	2	ART-R2	1	IFG	PreDM	5.6	11.71	2.91449	111.52	0.24	C114	7.9	60.4	21.17	1.81	6.1	30.81	2.5		5.43	1.29	0.99	3.85	20	5	5	25	1	0	0	1	AZT	dDI	Kaletra		d4T	3TC	Efavirenz	AZT	dDI	Kaletra	0	1	0
A138	28	0		182	182	0	ART-naive	0	NGT	NGT	4.4	24.22	4.73636	538.22	0.21	A138	3.5	32.42			3.2	5.33	2.5		3.44	0.74	1.07	2.03
A645	39	0		684	684	0	ART-naive	0	NGT	NGT	4.8	4.99	1.06453	76.77	0.31	A645	7.7	39.72	11.98	2.4	7.2	28.86	1.9		3.96	1.22	1.2	2.21
A1252	42	1		279	279	0	ART-naive	0	NGT	NGT	4.8	4.24	0.904533	65.23	0.33	A1252	5.7	35.41	34.63	8.17	4.9	18.73	1.9		3.87	10.46	0.98
A794	27	0		419	419	0	ART-naive	0	NGT	NGT	4.2	3.08	0.574933	88	0.39	A794	6.2	27.79	12.36	4.01	7.1	23.32	1.8		3.17	0.66	0.75	2.12
A655	35	0		454	454	0	ART-naive	0	NGT	NGT	5	5.91	1.31333	78.8	0.3	A655	7	28.16	11.13	1.88	5.4	29.6	1.3		3.41	0.53	0.94	2.23
A189	33	0		51	51	0	ART-naive	0	NGT	NGT	4.4	2.77	0.541689	61.56	0.4	A189	4.6	9.28	32.55	11.75	3.7	7.87	2		4.11	1.4	0.79	2.68
A634	31	0		198	198	0	ART-naive	0	NGT	NGT	5	4.52	1.00444	60.27	0.32	A634	6.9	25.6	11.09	2.45	6.3	28.7	0.9		2.78	1.23	0.5	1.72
A1021	36	1		57	57	0	ART-naive	0	NGT	NGT	5	5.02	1.11556	66.93	0.31	A1021	6.1	38.6	30.53	6.08	5	7.55		1	4.13	0.89	0.65	3.08
A79	32	0		191	191	0	ART-naive	0	NGT	NGT	4.4	5.61	1.09707	124.67	0.31	A79	4	16.88			4.1	11.51	3.1		2.66	0.9	0.68	1.57
B40	30	0	181	658	658	1	ART-R1	0	NGT	NGT	4.1	1.2	0.218667	40	0.63	B40	6.4	28.85	12.02	10.02	7.1	40.15	2.6		3.51	1.14	1.05	1.94	24			24	1	0	1	0	d4T	3TC	Nevirapine		d4T	3TC	Efavirenz	d4T	3TC	Nevirapine	1	0	0
A988	37	0		520	520	0	ART-naive	1	IFG/IGT	PreDM	6.1	0.13	0.035244	1	-4.31	A988	9.6	1.56	0.41	3.14	9	52.51	1		7.21	1.01	2.24	4.51
B598	35	0	117	297	297	1	ART-R1	1	IFG/IGT	PreDM	6.8	8.06	2.43591	48.85	0.25	B598	11.4	111.33	22.45	2.79	9.5	103.1	2.6		4.75	1.09	1.19	3.06	17			17	1	0	1	0	d4T	3TC	Nevirapine		d4T	3TC	Nevirapine				0	0	0
A118	29	1		188	188	0	ART-naive	0	NGT	NGT	4.1	2.15	0.391778	71.67	0.46	A118	5	16.44	15.88	7.39	4.5	26.13	3.7		4.37	1.2	0.83	2.99
C1361	27	0	158	624	624	2	ART-R2	1	IGT	PreDM	5.1	7.5	1.7	93.75	0.27	C1361	8.3	20.34	4.01	0.53	9.5	65.91	3.4		2.33	1.28	0.38	1.37		40	27	40	0	1	0	1	AZT	dDI	Kaletra	Combivir	AZT	3TC	Nevirapine	AZT	dDI	Kaletra	0	0	0
C1419	48	0		489	489	2	ART-R2	0	NGT	NGT	5.2	2.72	0.628622	32	0.38	C1419	6.3	16.63	12.65	4.65	5.6	6.16	1.2		6.48	1.96	0.93	4.66	15	33	23		1	0	0	1	AZT	dDI	Kaletra		d4T	3TC	Efavirenz	AZT	dDI	Kaletra	0	1	0
B475	32	1	208	277	277	1	ART-R1	0	NGT	NGT	4.7	1.3	0.271556	21.67	0.55	B475	8.5	30.53	7.69	5.92	5.2	7.22	2		6.08	1.28	1.79	3.71	12			12	1	0	1	0	d4T	3TC	Nevirapine		d4T	3TC	Nevirapine				0	0	0
A561	32	0		881	881	0	ART-naive	1	IFG	PreDM	5.7	3.76	0.952533	34.18	0.33	A561	5.4	20.91			6.5	12.26	1.6		3.93	0.48	0.78	2.93
A623	55	1		463	463	0	ART-naive	1	IFG	PreDM	5.6	3.35	0.833778	31.9	0.34	A623	4.4	58.91			3.4	13.19	2.4		4.04	1.49	1.01	2.35
A681	38	0		693	693	0	ART-naive	1	DM	PreDM	7.1	27.16	8.57049	150.89	0.19	A681	9.7	76.56	19	0.7	10.1	90.07	1.3		3.79	1.51	1.08	2.02
A920	30	0		504	504	0	ART-naive	0	NGT	NGT	4.8	2.32	0.494933	35.69	0.41	A920	5.9	23.62	19.36	8.35	4.9	13.81	2.4		3.64	0.85	0.91	2.34
C1352	52	1	57	142	142	2	ART-R2	1	DM	PreDM	7.1	2.19	0.691067	12.17	0.36	C1352	8.5	28.72	18.95	8.65	4.3	15.02	1.8		5.95	0.78	2.72	2.88	21	8	8	29	1	0	0	1	AZT	dDI	Kaletra		d4T	3TC	Efavirenz	AZT	dDI	Kaletra	0	1	0
B1013	27	0	181	293	293	1	ART-R1	0	NGT	NGT	4.2	6.3	1.176	180	0.31	B1013	6.2	9.69	1.69	0.27	3	62.36	2		5.38	0.5	1.37	3.78		21		21	0	1	0	1	AZT	3TC	Nevirapine		AZT	3TC	Nevirapine				0	0	0
A989	26	0		463	463	0	ART-naive	0	NGT	NGT	4.8	3.31	0.706133	50.92	0.36	A989	5.1	38.66	117.83	35.6	3.8	23.04	1.6		4.5	0.65	1.51	2.69
B943	63	1	130	199	199	1	ART-R1	0	NGT	NGT	5.3	5.02	1.18249	55.78	0.3	B943	7.5	59.26	24.65	4.91	7.2	24.15		1	4.52	0.79	1.71	2.45	7			7	1	0	1	0	d4T	3TC	Nevirapine		d4T	3TC	Nevirapine				0	0	0
A839	52	0			505	0	ART-naive	0	NGT	NGT	5.1	4.12	0.933867	51.5	0.33	A839	7.5	84.94	33.67	8.17	7.7	32.37	1.6		6.61	1.57	1.29	4.61
A622	25	0		426	426	0	ART-naive	0	NGT	NGT	4.7	6.62	1.38284	110.33	0.29	A622	7.2	130.28	49.46	7.47	3.8	10.71	1.8		2.87	0.53	1	1.63
C1400	41	1	61	166	166	2	ART-R2	1	DM	DM	5	3.92	0.871111	52.27	0.34	C1400	9.5	93.33	19.87	5.07	11.2	227.64	2		5.88	1.62	1.3	3.84	11	12	12	23	1	0	0	1	AZT	dDI	Kaletra		d4T	3TC	Nevirapine	AZT	dDI	Kaletra	0	0	0
A1154	64	0		254	254	0	ART-naive	1	IFG/IGT	PreDM	6.5	13.74	3.96933	91.6	0.22	A1154	10.1	94.85	22.53	1.64	8.6	119	3		5.68	1.13	1.08	4.09
C1434	44	0	29	621	621	2	ART-R2	1	IFG	PreDM	6	11.26	3.00267	90.08	0.24	C1434	6.9	213.77	225.01	19.98	5.7	30.63	1.7		7.12	1.79	1.11	5.2	8	27	27	35	1	0	0	1	AZT	dDI	Kaletra		d4T	3TC	Efavirenz	AZT	dDI	Kaletra	0	1	0
A934	57	1		659	659	0	ART-naive	1	IFG	PreDM	6.1	16.17	4.38387	124.38	0.22	A934	6.4	91.66	251.63	15.56	3.9	29.55	2.2		3.4	1.02	0.92	2.02
A880	50	1		1052	1052	0	ART-naive	0	NGT	NGT	4.9	1.92	0.418133	27.43	0.45	A880	6.7	21.41	10.83	5.64	7.7	19.69	1.6		3.14	0.62	0.94	1.92
A491	26	0		66	66	0	ART-naive	0	NGT	NGT	4.7	5.25	1.09667	87.5	0.31	A491	6.2	122.88	78.42	14.94	4.8	39.72	2.9		5.99	1.12	1.03	4.45
B915	35	0	53	336	336	1	ART-R1	0	NGT	NGT	5.3	3.71	0.873911	41.22	0.34	B915	6.2	18.61	16.56	4.46	6.4	27.07	1.2		2.99	0.53	0.89	1.86	10			10	1	0	1	0	d4T	3TC	Nevirapine		d4T	3TC	Nevirapine				0	0	0
A621	49	0		332	332	0	ART-naive	0	NGT	NGT	4.1	3.09	0.563067	103	0.39	A621	4.8	15.73	18.06	5.84	4.5	15.31	2.5		3.97	1.57	0.84	2.42
B1163	31	0	46	247	247	1	ART-R1	0	NGT	NGT	4.7	1.65	0.344667	27.5	0.49	B1163	6.8	1.82	0.08	0.05	4.9	17.75	3.8		4.99	0.99	1.83	2.71	16			16	1	0	1	0	d4T	3TC	Nevirapine		d4T	3TC	Nevirapine				0	0	0
C1341	38	0	111	62	62	2	ART-R2	0	NGT	NGT	5.2	3.78	0.8736	44.47	0.34	C1341	7.8	82.49	30.27	8.01	6.1	11.06	2.1		3.24	0.85	0.67	2.18	13	17	17	30	1	0	0	1	AZT	dDI	Kaletra		d4T	3TC	Efavirenz	AZT	dDI	Kaletra	0	1	0
B16	33	0	99	301	301	1	ART-R1	1	IFG	PreDM	6.2	11.78	3.24604	87.26	0.23	B16	6.3	49.29	375.1	31.84	7.3	35.47	2.9		5.07	2.3	0.92	3.1	26			26	1	0	1	0	d4T	3TC	Nevirapine		d4T	3TC	Nevirapine				0	0	0
A612	21	0		666	666	0	ART-naive	1	IFG	PreDM	5.7	8.18	2.07227	74.36	0.26	A612	8.9	73.14	20.3	2.48	6.8	32.87	1.8		4.1	0.49	1.38	2.5
A985	36	0				0	Naïve
B242	29	0	143	259	259	1	ART-R1	1	IGT	PreDM	5.4	7.2	1.728	75.79	0.27	B242	8.3	48.53	14.25	1.98	7.8	53.24	5.4		5.05	0.85	1.84	2.82	13			13	1	0	1	0	d4T	3TC	Nevirapine		d4T	3TC	Nevirapine				0	0	0
B978	49	1	209	310	310	1	ART-R1	1	IFG	PreDM	5.6	2.9	0.721778	27.62	0.36	B978	7.9	27.09	10.52	3.63	4.1	9.83	4.2		3.31	0.88	0.82	2.09	17			17	1	0	1	0	d4T	3TC	Nevirapine		d4T	3TC	Nevirapine				0	0	0
A647	30	0		581	581	0	ART-naive	0	NGT	NGT	5	1.32	0.293333	17.6	0.53	A647	6.4	16.31	10.71	8.11	5.3	17.82	2.1		3.08	0.53	0.92	1.92
A423	32	1		173	173	0	ART-naive	0	NGT	NGT	5.4	3.67	0.8808	38.63	0.33	A423	7.3	32.56	15.21	4.14	5	10.5	3.6		4.96	0.69	1.08	3.57
A1098	36	1		76	76	0	ART-naive	0	NGT	NGT	4.5	4.2	0.84	84	0.34	A1098	5.3	29.32	31.4	7.48	2.9	33.16	2.2		3.93	0.92	0.84	2.67
B149	24	0	168	215	215	1	ART-R1	0	NGT	NGT	4.6	1.61	0.329156	29.27	0.5	B149	6	26.69	17.91	11.13	4.2	15.61	1.7		4.34	0.85	1.42	2.53	14	22		36	1	0	0	1	AZT	3TC	Nevirapine		d4T	3TC	Nevirapine	AZT	3TC	Nevirapine	0	0	0
B227	24	0	59	220	220	1	ART-R1	0	NGT	NGT	4.1	5.49	1.0004	183	0.32	B227	4.3	11.94	32.25	5.87	4.4	11.44	5.9		5.02	0.73	1.36	3.33	3	29		32	1	0	1	0	d4T	3TC	Nevirapine		d4T	3TC	Efavirenz	d4T	3TC	Nevirapine	1	0	0
A1149	35	1		451	451	0	ART-naive	0	NGT	NGT	4.7	4.71	0.983867	78.5	0.32	A1149	7	12.49	3.38	0.72	5.7	12.47	1.3		4.72	0.74	1.01	3.37
A648	26	0		634	634	0	ART-naive	0	NGT	NGT	4.9	6.45	1.40467	92.14	0.29	A648	7.5	50.71	17.02	2.64	6.8	72.25	1.9		4.23	0.81	1.16	2.7
B320	31	0	74	386	386	1	ART-R1	0	NGT	NGT	5.3	3.04	0.716089	33.78	0.36	B320	5	24.25			4	10.18	3.6		4.12	0.46	1.18	2.73		15		15	0	1	0	1	AZT	3TC	Nevirapine		AZT	3TC	Nevirapine				0	0	0
A1027	42	0				0	Naïve
B304	25	0	48	314	314	1	ART-R1	0	NGT	NGT	4.8	2.67	0.5696	41.08	0.39	B304	4.7	64.94			5.4	30.78	1		4.53	0.9	1.69	2.43	11			11	1	0	1	0	d4T	3TC	Nevirapine		d4T	3TC	Nevirapine				0	0	0
A936	29	0		286	286	0	ART-naive	0	NGT	NGT	5.4	5.62	1.3488	59.16	0.29	A936	6.3	28.37	25.28	4.5	5.8	28.05		1	3.36	1.02	0.58	2.32
A1153	29	0		286	286	0	ART-naive	0	NGT	NGT	4.8	2.72	0.580267	41.85	0.39	A1153	7	17.2	6.58	2.42	6.1	18.71	0.8		3.7	0.93	1.55	1.73
B1196	29	0	179			1	NRTI																									21
A1200	22	0		207	207	0	ART-naive	0	NGT	NGT	4.5	6.69	1.338	133.8	0.29	A1200	7.9	64.11	16.89	2.52	5.2	18.93	2.4		3.32	1.54	0.92	1.7
A1086	22	0		165	165	0	ART-naive	0	NGT	NGT	4.6	5.39	1.10196	98	0.31	A1086	6.9	65.38	26.08	4.84	4.7	53.18		1	3.83	0.76	0.69	2.79
A1187	23	0		89	89	0	ART-naive	0	NGT	NGT	4.5	4.34	0.868	86.8	0.34	A1187	7.5	7.69	1.12	0.26	4	2.55	3.3		2.31	1.75	0.48	1.03
A1118	42	1				0	Naïve
B1119	62	1	57	412	412	1	ART-R1	0	NGT	NGT	4.8	4.71	1.0048	72.46	0.32	B1119	7.9	140.49	43.8	9.3	7.3	94.95	0.8		5.15	1.57	0.86	3.58	28			28	1	0	1	0	d4T	3TC	Nevirapine		d4T	3TC	Nevirapine				0	0	0
A1234	46	0		489	489	0	ART-naive	0	NGT	NGT	4.7	6.37	1.33062	106.17	0.29	A1234	5.9	33.71	22.78	3.58	5.4	26.81	0.8		4.95	1.13	1.14	3.3
B1121	32	1	176			1	NRTI																									11
B994	32	0	164	481	481	1	ART-R1	0	NGT	NGT	5	6.21	1.38	82.8	0.29	B994	5.4	17.9	29.22	4.71	4.9	29.69	1.8		3.7	0.47	1.43	2.06	3	7		10	1	0	0	1	AZT	3TC	Nevirapine		d4T	3TC	Nevirapine	AZT	3TC	Nevirapine	0	0	0
C351	43	0		231	231	2	ART-R2	0	NGT	NGT	4.7	0.1	0.020889	1.67	-1.32	C351	7.8	31.92	10.26	102.65	5.7	43.05	1.3		4.38	1.2	0.87	2.96	8	19	19	27	1	0	0	1	AZT	dDI	Kaletra		d4T	3TC	Efavirenz	AZT	dDI	Kaletra	0	1	0
A654	38	0		154	154	0	ART-naive	0	NGT	NGT	5.2	7.33	1.69404	86.24	0.27	A654	7.6	113.76	44.35	6.05	4.6	24.35	1.7		3.5	1.39	0.94	1.93
A182	37	1		172	172	0	ART-naive	0	NGT	NGT	5.2	2.2	0.508444	25.88	0.41	A182	7.1	25.69	12.36	5.62	4.4	9.96	3		2.27	0.85	0.49	1.39
A1260	27	0		573	573	0	ART-naive	0	NGT	NGT	4.8	16.2	3.456	249.23	0.23	A1260	6.2	63.91	34.08	2.1	4.9	22.56	1.7		4.6	0.56	1.36	2.99
B143	33	0	45	258	258	1	ART-R1	1	IFG	PreDM	6.3	12.9	3.612	92.14	0.23	B143	7.2	25.94	14.49	1.12	5.2	20.89	2.4		3.94	0.6	2.37	1.3	11			11	1	0	1	0	d4T	3TC	Nevirapine		d4T	3TC	Nevirapine				0	0	0
A717	28	0		486	486	0	ART-naive	0	NGT	NGT	4.4	3.29	0.643378	73.11	0.37	A717	6.4	22.91	9.81	2.98	5.3	17.23	3.6		3.13	0.6	1	1.86
B180	47	1	187	472	472	1	ART-R1	0	NGT	NGT	5.2	0.64	0.147911	7.53	0.83	B180	8.2	6.14	1.83	2.86	6	7.27	3.3		6.37	1.25	2.3	3.5	10			10	1	0	1	0	d4T	3TC	Nevirapine		d4T	3TC	Nevirapine				0	0	0
A333	37	1		48	48	0	ART-naive	0	NGT	NGT	5.4	17.51	4.2024	184.32	0.22	A333	6.8	107.81	64.5	3.68	4	23.7	2.2		2.56	0.37	0.54	1.85
A287	19	0		53	53	0	ART-naive	0	NGT	NGT	4.8	4.19	0.893867	64.46	0.33	A287	9.1	47.26	10.02	2.39	4.3	3.59	3.3		2.23	1.15	0.5	1.21
B471	25	0	168	266	266	1	ART-R1	0	NGT	NGT	5	9.27	2.06	123.6	0.26	B471	6.8	63.39	30.07	3.24	5.8	31.65	2.3		4.5	0.68	1.2	2.99	4	14		18	1	0	0	1	AZT	3TC	Nevirapine		d4T	3TC	Nevirapine	Combivir		Nevirapine	0	0	0
B955	34	0	42	324	324	1	ART-R1	1	IFG	PreDM	5.6	7.95	1.97867	75.71	0.26	B955	7.4	23.58	8.68	1.09	6.1	29.17	2		6.25	0.73	1.66	4.26	24			24	1	0	1	0	d4T	3TC	Nevirapine		d4T	3TC	Nevirapine				0	0	0
B181	34	0	82	139	139	1	ART-R1	0	NGT	NGT	4.9	4.08	0.888533	58.29	0.33	B181	5.6	77.38	104.71	25.67	5.2	27.84	0.8		5.16	0.83	1.06	3.72	6			6	1	0	1	0	d4T	3TC	Nevirapine		d4T	3TC	Nevirapine				0	0	0
A1095	33	1			350	0	ART-naive	0	NGT	NGT	5.2	4.95	1.144	58.24	0.31	A1095	6.6	16.71	8.4	1.7	5.7	28.27	0.8		4.63	0.7	0.8	3.51
A1278	24	0		202	202	0	ART-naive	0	NGT	NGT	4.6	8.36	1.70916	152	0.27	A1278	6.5	68.09	31.44	3.76	4.5	52.96	2.4		2.08	0.61	0.38	1.42
A1133	33	0		212	212	0	ART-naive	0	NGT	NGT	4.4	6.79	1.32782	150.89	0.29	A1133	5.4	27.34	20.55	3.03	4.8	16.17	0.9		3.86	0.95	0.6	2.83
B768	32	0	202	352	352	1	ART-R1	1	IFG/IGT	PreDM	6.9	1.61	0.493733	9.47	0.42	B768	9.8	35.43	11.66	7.24	11	110.92	3.7		5.27	1.42	1.62	3		11		11	0	1	0	1	AZT	3TC	Nevirapine		AZT	3TC	Nevirapine				0	0	0
A841	33	0		493	493	0	ART-naive	0	NGT	NGT	4.6	3.6	0.736	65.45	0.36	A841	6.5	12.75	4.82	1.34	4.4	4.82	3.4		3.27	0.92	0.82	2.03
A1142	27	0		66	66	0	ART-naive	0	NGT	NGT	5.3	9.29	2.18831	103.22	0.26	A1142	7.6	85.58	33.17	3.57	5.1	25.2	1.1		4.61	0.9	1.36	2.84
C08	32	0	122	218	218	2	ART-R2	0	NGT	NGT	3.9	1.08	0.1872	54	0.7	C08	5.5	16.13	9.41	8.71	3.9	2.42	3.8		5.26	0.93	1.22	3.62	26	4	28	30	1	0	1	0	d4T	3TC	Kaletra	Combivir	AZT	3TC	Kaletra	d4T	3TC	Kaletra	0	0	0
B741	31	0	119	154	154	1	ART-R1	0	NGT	NGT	5.2	12.31	2.84498	144.82	0.24	B741	5.1	36.09			5.6	43.74	3		5.6	0.98	1.32	3.83	6			6	1	0	1	0	d4T	3TC	Nevirapine		d4T	3TC	Nevirapine				0	0	0
B890	28	0	158	283	283	1	ART-R1	0	NGT	NGT	5.4	11.73	2.8152	123.47	0.24	B890	7.4	140.76	64.52	5.5	7.1	67.69	1.6		4.42	0.89	0.84	3.18		17		17	0	1	0	1	AZT	3TC	Nevirapine		AZT	3TC	Nevirapine				0	0	0
A954	58	0		431	431	0	ART-naive	1	DM	DM	8.9	8.9	3.52044	32.96	0.23	A954	12	4.2			11.4	16.98	1.7		5.56	1.01	0.92	4.18
B900	31	0	142	427	427	1	ART-R1	0	NGT	NGT	4.5	0.86	0.172	17.2	0.74	B900	5.6	9.35	7.72	8.97	6.5	25.99	0.9		4.85	0.7	1.57	2.96	13	9		22	1	0	0	1	AZT	3TC	Nevirapine		d4T	3TC	Nevirapine	AZT	3TC	Nevirapine	0	0	0
A710	30	0		312	312	0	ART-naive	0	NGT	NGT	5.5	4.85	1.18556	48.5	0.3	A710	8.2	41.53	13.59	2.8	6.3	26.78	1.3		3.65	0.57	0.86	2.53
A1202	38	1		55	55	0	ART-naive	1	IGT	PreDM	4.5	2.83	0.566	56.6	0.39	A1202	8.1	33.82	8.61	3.04	7.9	47.21	2.1		3.38	1.13	0.56	2.31
A638	23	0		202	202	0	ART-naive	0	NGT	NGT	4.9	8.27	1.80102	118.14	0.27	A638	6.7	52.31	24.47	2.96	5.4	22.24	1.2		3.86	0.81	0.71	2.78
A381	42	0		195	195	0	ART-naive	0	NGT	NGT	4.8	4.21	0.898133	64.77	0.33	A381	3.7	12.69			1.2	13.13	2.3		4.88	1.2	0.97	3.36
C1432	35	0	204	877	877	2	ART-R2	0	NGT	NGT	5.3	5.62	1.32382	62.44	0.29	C1432	6.9	24.11	11.56	2.06	5.9	8.22	2.9		4.25	1.59	1.05	2.48	66	2	7	77	1	0	1	0	d4T	3TC	Kaletra		d4T	3TC	Efavirenz	d4T	3TC	Kaletra	0	1	0
A600	25	0		55	55	0	ART-naive	0	NGT	NGT	5.3	9.99	2.3532	111	0.25	A600	5.6	30.14	67.17	6.72	5.7	40.18	1		2.89	1.64	0.69	1.45
A785	50	0		393	393	0	ART-naive	1	IFG	PreDM	6	2.92	0.778667	23.36	0.35	A785	8.8	46.8	15.67	5.37	6.8	27.78	2.4		4.38	0.89	1.17	2.81
B145	38	0	170	413	413	1	ART-R1	0	NGT	NGT	4.6	2.15	0.439556	39.09	0.44	B145	5.3	28.81	38.09	17.71	4.5	23.98	1.1		5.08	0.95	1.32	3.33	11			11	1	0	1	0	d4T	3TC	Nevirapine		d4T	3TC	Nevirapine				0	0	0
C60	42	0			397	2	ART-R2	1	IGT	PreDM	4.3	3.98	0.760622	99.5	0.35	C60	8.3	73.33	17.34	4.36	8	58.16	3.9		4.05	1.82	0.76	2.46	28	6	6	34	1	0	0	1	AZT	dDI	Kaletra		d4T	3TC	Nevirapine	AZT	dDI	Kaletra	0	0	0
A617	28	0		277	277	0	ART-naive	0	NGT	NGT	4.9	11.01	2.39773	157.29	0.25	A617	5.8	56.98	51.08	4.64	5		1.5		3.03	0.77	0.53	2.15
A1166	28	1			247	0	ART-naive	0	NGT	NGT	4.9	20.29	4.41871	289.86	0.22	A1166	7.6	0.93			5.2	9.14	1.1		3.88	0.95	0.69	2.76
C1427	32	0	153	267	267	2	ART-R2	1	IFG/IGT	PreDM	6.4	9.72	2.7648	67.03	0.24	C1427	10.6	99.42	21.36	2.2	8	59.82	1.3		3.71	0.95	0.76	2.52	8	24	7	32	1	0	0	1	AZT	dDI	Kaletra		d4T	3TC	Efavirenz	AZT	dDI	Kaletra	0	1	0
A732	48	1		1671	1671	0	ART-naive	0	NGT	NGT	4.8	2.63	0.561067	40.46	0.39	A732	6.5	22.61	11.75	4.47	5.1	4.97	1.5		6.6	1.52	2.44	3.47
B285	29	0	30	230	230	1	ART-R1	0	NGT	NGT	5.2	9.19	2.12391	108.12	0.26	B285	7.9	68.06	21.8	2.37	7.1	50.13	3.1		5.41	1.37	1.22	3.57		13		13	0	1	0	1	AZT	3TC	Nevirapine		AZT	3TC	Nevirapine				0	0	0
B1209	37	1	274	281	281	1	ART-R1	0	NGT	NGT	5.1	4.46	1.01093	55.75	0.32	B1209	8.4	22.67	5.52	1.24	7.5	41.4	0.9		4.14	1.38	1.25	2.26	7			7	1	0	1	0	d4T	3TC	Nevirapine		d4T	3TC	Nevirapine				0	0	0
A1198	58	0		116	116	0	ART-naive	0	NGT	NGT	5.5	0.93	0.227333	9.3	0.61	A1198	9.3	4.53	0.95	1.02	5.8	31.91	0.8		2.96	0.77	0.73	1.88
B347	36	0	156	152	152	1	ART-R1	0	NGT	NGT	4.9	0.1	0.021778	1.43	-1.4	B347	6.3	3.72	2.59	25.86	5.9	22.43	1.4		5.25	1.01	1.06	3.73	12			12	1	0	1	0	d4T	3TC	Nevirapine		d4T	3TC	Nevirapine				0	0	0
A1143	34	0		69	69	0	ART-naive	0	NGT	NGT	4.5	9.95	1.99	199	0.26	A1143	6.7	42.34	14.72	1.48	6.9	46.61	3.1		4.01	1.69	1.14	2.1
A566	28	0		148	148	0	ART-naive	0	NGT	NGT	5.1	15.47	3.50653	193.38	0.23	A566	6.5	111.39	68.51	4.43	5.8	69.78	2.4		2.44	1.1	0.65	1.29
C1349	32	0	195	736	736	2	ART-R2	1	IGT	PreDM	5.4	16.52	3.9648	173.89	0.22	C1349	8.3	44.99	9.82	0.59	8.7	70.6	4.6		4.39	1.64	1.02	2.62	15	36	36	51	1	0	0	1	AZT	dDI	Kaletra		d4T	3TC	Efavirenz	AZT	dDI	Kaletra	0	1	0
C179	48	0		762	762	2	ART-R2	1	IFG	PreDM	6.3	10.82	3.0296	77.29	0.24	C179	8.1	62.66	28.8	2.66	6.3	29.61	2.7		5.67	4.63	1.14	2.43	12	5	12	29	0	1	0	0	Nevirapine		Kaletra		AZT	3TC	Nevirapine	Nevirapine		Kaletra	0	0	0
C1367	26	0	211	541	541	2	ART-R2	1	IFG	PreDM	5.7	4.44	1.1248	40.36	0.31	C1367	7.1	58.51	38.62	8.7	6.7	34.81	1.5		5.49	1.25	1.2	3.72		28	21	28	0	1	0	1	AZT	dDI	Kaletra	Combivir	AZT	3TC	Nevirapine	AZT	dDI	Kaletra	0	0	0
A237	21	1		94	94	0	ART-naive	0	NGT	NGT	4.7	5.94	1.2408	99	0.3	A237	6	8.31	1.82	0.31	4.2	5.06		1	2.7	0.85	0.53	1.78
A850	34	0		175	175	0	ART-naive	0	NGT	NGT	5.2	22.3	5.15378	262.35	0.21	A850	8.2	94.34	24.01	1.08	7	90.37	2.2		2.99	2.28	0.54	1.41
A1299	28	0		142	142	0	ART-naive	0	NGT	NGT	4.5	4.81	0.962	96.2	0.33	A1299	6	36.18	20.91	4.35	5.2	22.32	2.4		4.06	0.84	1.13	2.55
A705	30	0		302	302	0	ART-naive	1	IFG	PreDM	6.1	5.01	1.35827	38.54	0.29	A705	9	88.76	28.88	5.76	5.8	21.72	1.7		4.69	0.79	0.75	3.58
A309	40	1		183	183	0	ART-naive	0	NGT	NGT	5.3	3.67	0.864489	40.78	0.34	A309	8.8	40.65	10.57	2.88	7.5	60.62	1.6		3.77	1.15	0.59	2.66
A1181	36	0		206	206	0	ART-naive	0	NGT	NGT	4.6	3.56	0.727822	64.73	0.36	A1181	4.8	18.64	75.4	21.18	4.2	9.17	1.8		2.8	1.14	0.63	1.65
C1373	38	1	93	1032	1032	2	ART-R2	0	NGT	NGT	4.4	3.24	0.6336	72	0.38	C1373	6.3	21.06	9.38	2.89	6.2	16.59	1.4		4.33	2.28	0.82	2.47	25	17	22	42	1	0	0	1	AZT	dDI	Kaletra		d4T	3TC	Efavirenz	AZT	dDI	Kaletra	0	1	0
B1014	31	0	62	120	120	1	ART-R1	0	NGT	NGT	5	3.03	0.673333	40.4	0.37	B1014	4.5	23.37			5	35.02		1	4.81	1.03	0.9	3.44		6		6	0	1	0	1	AZT	3TC	Nevirapine		AZT	3TC	Nevirapine				0	0	0
B834	33	0	168	604	604	1	ART-R1	0	NGT	NGT	5	4.39	0.975556	58.53	0.32	B834	7.4	92.39	36.67	8.35	6.1	64.89	1.1		3.11	0.74	0.55	2.22	29	2		31	1	0	0	1	AZT	3TC	Nevirapine		d4T	3TC	Nevirapine	AZT	3TC	Nevirapine	0	0	0
B564	32	0		529	529	1	ART-R1	0	NGT	NGT	5.5	1.94	0.474222	19.4	0.42	B564	8.2	53.29	19.02	9.8	4.5	25.62	2.5		4.63	0.66	1.35	2.98	6			6	1	0	1	0	d4T	3TC	Nevirapine		d4T	3TC	Nevirapine				0	0	0
A68	32	1		77	77	0	ART-naive	0	NGT	NGT	4.1	0.25	0.045556	8.33	40.5	A68	5.7	7.41	4.47	17.9	6.8	13.17	1.4		2.55	0.98	0.47	1.63
A1056	35	1		303	303	0	ART-naive	1	DM	DM	7.6	13.29	4.48907	64.83	0.22	A1056	9.7	27.76	6.89	0.52	12.3	13.04	1.6		3.81	0.57	1.12	2.43
A644	41	0		998	998	0	ART-naive	0	NGT	NGT	5.2	6.75	1.56	79.41	0.28	A644	8.2	70.22	21.16	3.13	6.6	28.9	1.5		5.42	1.77	1.27	3.35
C1346	40	0	281	773	773	2	ART-R2	0	NGT	NGT	3.6	3.2	0.512	640	0.41	C1346	7.8	74.09	16.88	5.27	4.1	5.6	2.2		3.51	1.55	1.57	1.24	1	49	49	49	1	0	0	1	AZT	dDI	Kaletra		d4T	3TC	Efavirenz	AZT	dDI	Kaletra	0	1	0
A1117	29	0		135	135	0	ART-naive	0	NGT	NGT	4.9	4.72	1.02791	67.43	0.32	A1117	8.2	71.2	20.15	4.27	6.1	33.35	2.4		3.33	0.46	0.65	2.47
B1145	36	1	76		264	1	ART-R1	1	IGT	PreDM	4.3	1.33	0.254178	33.25	0.57	B1145	8.8	1.37	0.01	0.01	8.4	22.6	1		4.22	0.47	2.2	1.81	15			15	1	0	1	0	d4T	3TC	Nevirapine		d4T	3TC	Nevirapine				0	0	0
B392	34	0	200	455	455	1	ART-R1	0	NGT	NGT	5.5	6.29	1.53756	62.9	0.28	B392	6.1	64.01	96.2	15.29	5	31.33	1.7		4.3	0.89	0.9	3	5	14		19	1	0	0	1	AZT	3TC	Nevirapine		d4T	3TC	Nevirapine	AZT	3TC	Nevirapine	0	0	0
B1194	22	0	139	156	156	1	ART-R1	0	NGT	NGT	4.2	5.61	1.0472	160.29	0.32	B1194	6.3	17.2	5.52	0.98	5	29.6	2.4		2.44	0.66	0.73	1.41	6			6	1	0	1	0	d4T	3TC	Nevirapine		d4T	3TC	Nevirapine				0	0	0
B400	32	0	39	421	421	1	ART-R1	0	NGT	NGT	4.8	0.26	0.055467	4	4.51	B400	7.7	21.37	7.28	28	6.7	18.73	2.8		6.34	1.73	1.26	4.29	14			14	1	0	1	0	d4T	3TC	Nevirapine		d4T	3TC	Nevirapine				0	0	0
C193	19	0	131	198	198	2	ART-R2	0	NGT	NGT	4.4	10.12	1.97902	224.89	0.26	C193	6.3	94.52	44.42	4.39	5.4	41.39	1.5		3.76	0.88	1.27	2.09	13	7	7	20	1	0	0	1	AZT	dDI	Kaletra		d4T	3TC	Nevirapine	AZT	dDI	Kaletra	0	0	0
A1213	21	0				0	Naïve
A567	27	0		836	836	0	ART-naive	1	IFG/IGT	PreDM	6.8	29.94	9.04853	181.45	0.19	A567	9.8	224.66	64.91	2.17	9	271.08	2.2		3.24	0.88	0.46	2.38
B323	32	0	106	923	923	1	ART-R1	0	NGT	NGT	4.2	5.57	1.03973	159.14	0.32	B323	4.9	16.08	15.01	2.7	4.7	27.73	2.4		2.47	0.5	0.89	1.35	16			16	1	0	1	0	d4T	3TC	Nevirapine		d4T	3TC	Nevirapine				0	0	0
B254	36	0	25	623	623	1	ART-R1	0	NGT	NGT	5.2	6	1.38667	70.59	0.29	B254	5.5	35.53	98.43	16.41	5.8	35.55	1.5		3.57	1.4	0.78	2.15	16	3		19	1	0	0	1	AZT	3TC	Nevirapine		d4T	3TC	Efavirenz	Combivir		Nevirapine	1	0	0
A1091	21	0		298	298	0	ART-naive	0	NGT	NGT	4.5	7.71	1.542	154.2	0.28	A1091	5.9	70.69	44.99	5.83	4.8	40.04	2.5		3.57	0.51	0.65	2.69
B17	35	1	24	204	204	1	ART-R1	0	NGT	NGT	5.2	1.37	0.316622	16.12	0.51	B17	8.5	95.05	28.39	20.72	6.1	14.4	2.5		4.21	0.66	1.09	2.82	8			8	1	0	1	0	d4T	3TC	Nevirapine		d4T	3TC	Nevirapine				0	0	0
A1236	28	0		145	145	0	ART-naive	0	NGT	NGT	4.2	5.59	1.04347	159.71	0.32	A1236	5.8	32.98	17.12	3.06	3.2	7.45	0.8		4.11	0.77	1.35	2.41
A882	35	0		192	192	0	ART-naive	1	DM	DM	5.8	3.41	0.879022	29.65	0.34	A882	8.2	8.83	2.26	0.66	11.8	30.55		1	2.36	0.66	0.35	1.71
C1375	24	0	244	827	827	2	ART-R2	0	NGT	NGT	5.1	25.04	5.67573	313	0.21	C1375	10.3	622.83	114.96	4.59	4.1	9.39	3.2		4.58	0.72	0.86	3.39	10	17	17	27	1	0	0	1	AZT	dDI	Kaletra		d4T	3TC	Nevirapine	AZT	dDI	Kaletra	0	0	0
A540	19	0		38	38	0	ART-naive	0	NGT	NGT	4.8	15.22	3.24693	234.15	0.23	A540	4.7	112.2			3.2	125.07	1.6		3.38	1.69	0.76	1.85
C693	33	0		752	752	2	ART-R2	0	NGT	NGT	4.5	18.1	3.62	362	0.23	C693	5.8	105.19	66.99	3.7	6.4	77.05	3		5.89	3.75	1	3.19	23	10	10	33	1	0	0	1	AZT	dDI	Kaletra		d4T	3TC	Efavirenz	AZT	dDI	Kaletra	0	1	0
B1146	27	0	188	513	513	1	ART-R1	0	NGT	NGT	4.3	7.92	1.5136	198	0.28	B1146	5.5	46.05	31.77	4.01	5.2	46.31	0.8		4.24	1.02	1.08	2.7		22		22	0	1	0	1	AZT	3TC	Nevirapine		AZT	3TC	Nevirapine				0	0	0
C1407	48	1	26	101	101	2	ART-R2	0	NGT	NGT	5.2	6.38	1.47449	75.06	0.29	C1407	6.7	54.33	31.97	5.01	4.9	9.06	1.8		5.21	1.2	1.29	3.37	46	12	12	58	1	0	0	1	AZT	dDI	Kaletra		d4T	3TC	Efavirenz	AZT	dDI	Kaletra	0	1	0
A1023	29	0		430	430	0	ART-naive	0	NGT	NGT	4.2	9.39	1.7528	268.29	0.27	A1023	6	134.5	69.51	7.4	4.8	89.44	2.9		3.86	0.67	0.75	2.81
A886	36	0		153	153	0	ART-naive	0	NGT	NGT	4.4	5.87	1.14791	130.44	0.31	A886	6.1	49.01	25.38	4.32	5	33.1	1.1		3.75	0.68	0.83	2.61
A780	27	0				0	Naïve
A1050	22	0		249	249	0	ART-naive	0	NGT	NGT	5.1	9.85	2.23267	123.13	0.26	A1050	8.8	106.07	26.01	2.64	7.4	72.77	3.7		3.84	0.49	0.91	2.71
B438	39	0	140	236	236	1	ART-R1	0	NGT	NGT	4.5	4.57	0.914	91.4	0.33	B438	6.1	57.47	33.06	7.23	3.7	8.2	1.5		5.24	0.56	1.19	3.8		6		6	0	1	0	1	AZT	3TC	Nevirapine		AZT	3TC	Nevirapine				0	0	0
A892	26	0		95	95	0	ART-naive	0	NGT	NGT	4.4	7.69	1.50382	170.89	0.28	A892	5.5	49.31	37.84	4.92	4.7	33.13		1	3.78	0.72	0.76	2.69
A687	34	0		416	416	0	ART-naive	0	NGT	NGT	4.9	3.33	0.7252	47.57	0.36	A687	6.7	11.28	4.42	1.33	5.2	27.17	1.3		3.92	0.81	0.95	2.6
A1035	23	0		341	341	0	ART-naive	0	NGT	NGT	4.9	0.87	0.189467	12.43	0.69	A1035	6.5	5.8	3.08	3.54	5.2	15.89	0.8		3.96	1.03	0.5	2.99
B217	31	0	147	276	276	1	ART-R1	0	NGT	NGT	4.8	9.81	2.0928	150.92	0.26	B217	3.4	24.5			4.7	11.58	2.5		3.63	0.89	1.19	2.04	10			10	1	0	1	0	d4T	3TC	Nevirapine		d4T	3TC	Nevirapine				0	0	0
A952	49	0		165	165	0	ART-naive	0	NGT	NGT	4.9	5.99	1.30449	85.57	0.3	A952	7.4	12	2.4	0.4	6.2	17.41	1.1		3	0.66	0.74	1.96
A727	29	0		225	225	0	ART-naive	0	NGT	NGT	4.6	1.71	0.3496	31.09	0.48	A727	7.6	28	8.76	5.12	5.8	21.15	2		1.67	0.71	0.28	1.07
B441	48	0	166	314	314	1	ART-R1	0	NGT	NGT	4.4	17.91	3.5024	398	0.23	B441	5.8	90.46	51.82	2.89	2.3	44.98	1.3		6.02	2.2	0.98	4.04	7			7	1	0	1	0	d4T	3TC	Nevirapine		d4T	3TC	Nevirapine				0	0	0
B235	31	0	202	520	520	1	ART-R1	0	NGT	NGT	5.3	9.22	2.17182	102.44	0.26	B235	6.8	94.67	56.97	6.18	6	49.38	5.8		5.48	1.13	1.07	3.9	20	4		24	1	0	0	1	AZT	3TC	Nevirapine		d4T	3TC	Efavirenz	AZT	3TC	Nevirapine	1	0	0
B589	22	0	18	160	160	1	ART-R1	0	NGT	NGT	5.5	4.07	0.994889	40.7	0.32	B589	5.8	99.41	317.8	78.08	4.2	15.3	1.5		3.76	0.7	1.36	2.08	8			8	1	0	1	0	d4T	3TC	Nevirapine		d4T	3TC	Nevirapine				0	0	0
B172	34	1	159	140	140	1	ART-R1	0	NGT	NGT	4.8	1.45	0.309333	22.31	0.52	B172	5.3	11.8	20.7	14.28	4.2	7.5	1.5		3.74	0.63	1.38	2.07	8			8	1	0	1	0	d4T	3TC	Nevirapine		d4T	3TC	Nevirapine				0	0	0
A215	23	1		235	235	0	ART-naive	0	NGT	NGT	4	0.34	0.060444	13.6	3.25	A215	6.9	11.3	3.78	11.12	3.5	3.82	2.4		3.06	0.87	0.61	2.05
C1390	32	0	25	423	423	2	ART-R2	0	NGT	NGT	4.2	8.44	1.57547	241.14	0.28	C1390	7.6	54.44	13.53	1.6	7.3	60.16	2.4		3.93	0.77	0.9	2.68	10	37	37	47	1	0	0	1	AZT	dDI	Kaletra		d4T	3TC	Efavirenz	AZT	dDI	Kaletra	0	1	0
B1173	54	1	183	776	776	1	ART-R1	0	NGT	NGT	4.3	5.22	0.9976	130.5	0.32	B1173	6.3	108.3	51.54	9.87	3.5	25.6	1.6		4.41	1	1.11	2.85	19			19	1	0	1	0	d4T	3TC	Nevirapine		d4T	3TC	Nevirapine				0	0	0
A1024	43	0		133	133	0	ART-naive	0	NGT	NGT	4.3	14.16	2.70613	354	0.24	A1024	6.5	117	46.75	3.3	5.4	64.85	1.7		4.99	1.67	0.88	3.35
A587	31	1		926	926	0	ART-naive	0	NGT	NGT	5.2	3.65	0.843556	42.94	0.34	A587	8.1	33.93	10.44	2.86	6	24.92	2.2		3.64	0.65	1.02	2.32
A607	37	1		83	83	0	ART-naive	0	NGT	NGT	5.4	6.94	1.6656	73.05	0.28	A607	8.6	12.73	1.81	0.26	5.4	120.41	1.4		2.75	0.88	0.74	1.61
B33	28	0	117	435	435	1	ART-R1	0	NGT	NGT	5.5	10.4	2.54222	104	0.25	B33	6.8	180.53	130.87	12.58	5.3	73.1	2.4		4.1	0.81	0.69	3.04	16	17		33	1	0	0	1	AZT	3TC	Nevirapine		d4T	3TC	Nevirapine	AZT	3TC	Nevirapine	0	0	0
A155	34	1		157	157	0	ART-naive	0	NGT	NGT	4.1	0.1	0.018222	3.33	-1.12	A155	4.8	6.49	9.13	91.29	5.1	2.42	1.7		2.03	0.94	0.42	1.18
A1216	32	0		69	69	0	ART-naive	1	IFG	PreDM	6.6	2.37	0.6952	15.29	0.36	A1216	8.1	5.3	1.95	0.82	6.8	10.56	4.8		2.42	1.44	0.23	1.54
A71	33	0		133	133	0	ART-naive	0	NGT	NGT	5.4	2.28	0.5472	24	0.4	A71	6.9	9.85	5.05	2.21	6.5	13.81		1	3.29	0.65	0.83	2.16
C1392	24	0	48	126	126	2	ART-R2	0	NGT	NGT	4.9	1.33	0.289644	19	0.53	C1392	7.5	35.27	13.05	9.81	5.9	16.02	2.8		4.72	2.14	0.8	2.95	7	7	7	14	1	0	0	1	AZT	dDI	Kaletra		d4T	3TC	Efavirenz	AZT	dDI	Kaletra	0	1	0
B354	35	0	97		546	1	ART-R1	0	NGT	NGT	4.7	6.07	1.26796	101.17	0.3	B354	5	9.42	11.17	1.84	4.7	10.66	0.8		2.98	1.15	0.91	1.55	10	6		16	1	0	0	1	AZT	3TC	Nevirapine		d4T	3TC	Nevirapine	Combivir		Nevirapine	0	0	0
A660	29	0		766	766	0	ART-naive	1	IFG/IGT	PreDM	5.6	14.58	3.6288	138.86	0.23	A660	9.1	38.73	6.9	0.47	9	4.94	1.1		3.36	0.7	0.82	2.22
A646	30	0		598	598	0	ART-naive	0	NGT	NGT	4.8	6.99	1.4912	107.54	0.28	A646	7.1	53.02	20.01	2.86	5.8	32.67	1.7		3.52	0.42	0.83	2.5
C1431	35	0	3	576	576	2	ART-R2	1	IGT	PreDM	5.5	11.47	2.80378	114.7	0.24	C1431	8.7	104.37	29.03	2.53	8.7	126.31	1.3		4.37	0.97	0.75	3.18	14	26	26	40	1	0	0	1	AZT	3TC	Kaletra		d4T	3TC	Efavirenz	Combivir		Kaletra	0	1	0
C1311	26	0	48	288	288	2	ART-R2	0	NGT	NGT	4.6	1.12	0.228978	20.36	0.61	C1311	6.4	81.83	44.84	40.03	5.2	49.66			5.05	1.29	1.46	3	7	18	17	26	1	0	0	1	AZT	dDI	Kaletra		d4T	3TC	Efavirenz	AZT	dDI	Kaletra	0	1	0
A291	32	0		209	209	0	ART-naive	0	NGT	NGT	4.2	3.13	0.584267	89.43	0.39	A291	4.5	12.5	31.23	9.98	4.8	2.96	2.4		3.31	0.7	0.73	2.26
A1128	28	0		329	329	0	ART-naive	0	NGT	NGT	4.7	4.45	0.929556	74.17	0.33	A1128	6.9	65.22	27.62	6.21	5.9	27.81	0.8		3.21	0.89	0.77	2.04
A129	33	1		173	173	0	ART-naive	1	IFG	PreDM	5.8	6.65	1.71422	57.83	0.27	A129	9.7	16.39	2.5	0.38	5.8		2.8		3.55	0.72	0.86	2.36
A1243	28	1		507	507	0	ART-naive	0	NGT	NGT	5	0.12	0.026667	1.6	-1.96	A1243	6.9	1.83	0.9	7.5	5.5	13.75	0.8		5.11	0.97	1.56	3.11
A580	24	0		702	702	0	ART-naive	0	NGT	NGT	5.4	16.57	3.9768	174.42	0.22	A580	7	119.54	64.36	3.88	7.3		3.3		2.34	0.6	0.47	1.6
A577	27	0		197	197	0	ART-naive	1	IFG	PreDM	5.9	6.47	1.69658	53.92	0.27	A577	6.4	40.92	68.9	10.65	5.8	18.72	1.7		5.26	1.56	1.02	3.53
A599	31	0		102	102	0	ART-naive	0	NGT	NGT	5.3	13.9	3.27422	154.44	0.23	A599	7.1	165.31	84.12	6.05	6.2	113.61	0.9		4.91	0.9	1.15	3.35
A1272	48	0		470	470	0	ART-naive	0	NGT	NGT	4.8	4.62	0.9856	71.08	0.32	A1272	7.1	8.88	1.85	0.4	6.6	18.07	3.2		2.98	0.68	0.79	1.88
A399	42	0		218	218	0	ART-naive	0	NGT	NGT	4.8	0.67	0.142933	10.31	0.86	A399	6.3	7.8	4.75	7.09	6.2	13.96	2.8		2.19	0.86	0.66	1.14
A1304	24	0			435	0	ART-naive	0	NGT	NGT	4.6	9.39	1.91973	170.73	0.27	A1304	9.3	215.22	43.79	4.66	4.7	36.54	1.1		2.61	0.73	0.68	1.6
A434	38	1		154	154	0	ART-naive	0	NGT	NGT	4	20.67	3.67467	826.8	0.23	A434	8.7	71.95	10.91	0.53	5.7	32.83	2		3.56	0.47	0.87	2.48
A1151	36	0		401	401	0	ART-naive	0	NGT	NGT	4.6	4.67	0.954756	84.91	0.33	A1151	5.9	9.74	3.9	0.84	5.2	19.32	0.8		4.19	0.65	0.94	2.95
C1372	44	0	113	251	251	2	ART-R2	1	IFG	PreDM	6.1	14.36	3.89316	110.46	0.22	C1372	8.3	32.33	8.17	0.57	5.7	90.11	2.2		3.75	2.65	0.7	1.85	30	26	26	56	1	0	0	1	AZT	dDI	Kaletra		d4T	3TC	Efavirenz	AZT	dDI	Kaletra	0	1	0
A585	20	0		212	212	0	ART-naive	1	IFG	PreDM	5.7	2.33	0.590267	21.18	0.39	A585	8.7	127.7	41.79	17.94	5.1	6.4	1.8		2.65	0.62	0.64	1.73
A658	38	0		224	224	0	ART-naive	1	IFG	PreDM	6	3.72	0.992	29.76	0.32	A658	8.8	29.43	9.18	2.47	7.3	25.83	3.9		4.09	0.52	1.63	2.22
A590	44	0			266	0	ART-naive	0	NGT	NGT	4.9	6.35	1.38289	90.71	0.29	A590	7.3	30.46	10.05	1.58	6	23.29	1.2		2.83	0.72	0.35	2.15
A629	20	0		840	840	0	ART-naive	0	NGT	NGT	5.3	18.39	4.33187	204.33	0.22	A629	8.7	306.88	84.85	4.61	4.9	103.24	1.4		3.26	0.77	1.12	1.79
B35	40	0	120	377	377	1	ART-R1	1	IFG	PreDM	6.1	7.69	2.08484	59.15	0.26	B35	9.2	56.16	15.64	2.03	7.7	27.81	2.3		4.86	0.83	0.95	3.53		29		29	0	1	0	1	AZT	3TC	Nevirapine	Combivir	AZT	3TC	Nevirapine				0	0	0
A1214	40	1		561	561	0	ART-naive	0	NGT	NGT	5.5	3.41	0.833556	34.1	0.34	A1214	9.8	8.89	1.27	0.37	7.3	12.3	2.4		5.32	0.89	1.44	3.48
B1178	34	1	142	289	289	1	ART-R1	0	NGT	NGT	4.9	0.53	0.115422	7.57	1.05	B1178	5	29.25	287.2	541.89	3	1.81	3.1		5.32	0.43	3.26	1.86		23		23	0	1	0	1	AZT	3TC	Nevirapine		AZT	3TC	Nevirapine				0	0	0
B1009	30	0	74	252	252	1	ART-R1	0	NGT	NGT	5.2	4.4	1.01689	51.76	0.32	B1009	6.5	26.76	17.2	3.91	5.8	8.94	2.5		4.49	1.19	0.98	2.97	9	1		10	1	0	0	1	AZT	3TC	Nevirapine		d4T	3TC	Nevirapine	AZT	3TC	Nevirapine	0	0	0
A1302	32	0			434	0	ART-naive	0	NGT	NGT	4.3	5.06	0.967022	126.5	0.32	A1302	6.1	26.68	12.01	2.37	4	15.52	5.5		4.07	0.46	1.02	2.84
B472	25	0	47	256	256	1	ART-R1	0	NGT	NGT	4.7	7.25	1.51444	120.83	0.28	B472	5.9	31.5	20.21	2.79	5.3	31.25	1.5		3.98	0.78	0.71	2.92	1	6		5	1	0	0	1	AZT	3TC	Nevirapine		d4T	3TC	Nevirapine	Combivir		Nevirapine	0	0	0
C632	34	0	140	521	521	2	ART-R2	0	NGT	NGT	5	15.69	3.48667	209.2	0.23	C632	9.2	206.58	45.45	2.9	6.2	78.83	2.4		4.77	2.64	1	2.57	10	19	14	29	0	1	0	1	AZT	dDI	Kaletra		AZT	3TC	Nevirapine	AZT	dDI	Kaletra	0	0	0
A938	57	1		765	765	0	ART-naive	0	NGT	NGT	5.3	1.81	0.426356	20.11	0.44	A938	8.8	13.57	3.36	1.86	6.1	6.9	1.7		5.01	0.69	1.25	3.45
B135	29	0	32	287	287	1	ART-R1	0	NGT	NGT	5.1	10.74	2.4344	134.25	0.25	B135	7.2	82.48	34.16	3.18	5.9	135.99	1.8		4.39	0.72	1.13	2.93	8			8	1	0	1	0	d4T	3TC	Nevirapine		d4T	3TC	Nevirapine				0	0	0
A1266	30	1		189	189	0	ART-naive	0	NGT	NGT	5	1.74	0.386667	23.2	0.46	A1266	6.5	14.5	8.51	4.89	4.3	11.51	2.4		3.8	0.75	0.94	2.52
A555	28	0		407	407	0	ART-naive	0	NGT	NGT	4.9	6.99	1.52227	99.86	0.28	A555	6.8	40.26	17.51	2.51	5.2	35.82	2.6		3.25	0.54	0.61	2.39
B783	30	0	17	405	405	1	ART-R1	0	NGT	NGT	5.4	5.58	1.3392	58.74	0.29	B783	8.3	83.29	26.8	4.8	5.2	40.15	1.7		4.25	0.65	1.49	2.46	11			11	1	0	1	0	d4T	3TC	Nevirapine		d4T	3TC	Nevirapine				0	0	0
B220	38	0	82	371	371	1	ART-R1	0	NGT	NGT	4.5	5.94	1.188	118.8	0.3	B220	5.8	739.93	564.61	95.05	4.6	18.31	2.6		5.24	0.67	1.55	3.39		13		13	0	1	0	1	AZT	3TC	Nevirapine		AZT	3TC	Nevirapine				0	0	0
A1099	45	1			376	0	ART-naive	1	IFG	PreDM	5.9	5.7	1.49467	47.5	0.28	A1099	11	184.64	35.09	6.16	4.7	26.02	2.3		4.17	1.23	0.89	2.72
A1191	41	0		446	446	0	ART-naive	0	NGT	NGT	4.7	4.1	0.856444	68.33	0.34	A1191	5.7	57.76	53.66	13.09	5.5	20.03	1.7		3.63	1.23	1.18	1.89
A930	32	0		353	353	0	ART-naive	0	NGT	NGT	4.1	1.77	0.322533	59	0.5	A930	3.5	1.79			5.4	14.17	2.4		5.32	0.85	1.67	3.26
A907	37	0		155	155	0	ART-naive	0	NGT	NGT	4.8	5.26	1.12213	80.92	0.31	A907	6.5	34.13	16.98	3.23	5.3	17.33	2.1		3.07	1.33	0.52	1.95
A842	25	0		415	415	0	ART-naive	0	NGT	NGT	4.4	4.69	0.917156	104.22	0.33	A842	6.5	95.72	43.35	9.24	5.6	46.19	2.3		2.78	0.4	0.62	1.98
A1193	48	1		525	525	0	ART-naive	1	IFG	PreDM	6	5.56	1.48267	44.48	0.29	A1193	7.6	36.58	19.39	3.49	3.7	29.42	2.9		4.5	1.29	0.78	3.13
A1273	38	0		595	595	0	ART-naive	1	DM	DM	6	2.99	0.797333	23.92	0.35	A1273	10.5	24.12	4.7	1.57	12.7	101.67	2.1		5.72	0.94	2.04	3.25
A1059	27	0		249	249	0	ART-naive	0	NGT	NGT	5.2	3.67	0.848178	43.18	0.34	A1059	8.1	37.62	11.71	3.19	6.3	31.88	1		3.95	0.69	1.13	2.51
A784	25	0		286	286	0	ART-naive	0	NGT	NGT	4.9	3.71	0.807956	53	0.34	A784	6	28.21	22.27	6	6	30.68	2.1		4.02	0.55	1.15	2.62
A852	23	0		613	613	0	ART-naive	1	IFG	PreDM	5.6	12.53	3.11858	119.33	0.24	A852	7.8	62.13	22.55	1.8	5.5	24.28	3.3		2.04	0.6	0.66	1.11
A1001	24	0		530	530	0	ART-naive	0	NGT	NGT	5.4	8.15	1.956	85.79	0.26	A1001	6.3	63.05	61	7.48	5	24.1		1	3.6	1.03	0.86	2.27
A382	22	0		125	125	0	ART-naive	0	NGT	NGT	4	1.84	0.327111	73.6	0.5	A382	5.2	29.86	23.35	12.69	4.1	24.17	1.8		2.49	1.36	0.67	1.2
A865	36	0		470	470	0	ART-naive	0	NGT	NGT	5	16.61	3.69111	221.47	0.23	A865	7.4	136.36	49.9	3	5.6	67.17	1.1		3.07	0.9	0.75	1.91
A601	30	0		195	195	0	ART-naive	1	DM	PreDM	7.1	8.58	2.70747	47.67	0.24	A601	9.7	43.12	13.28	1.55	7.1	22.34	2.3		1.97	1	0.5	1.02
A650	31	0		416	416	0	ART-naive	0	NGT	NGT	5.2	8.39	1.93902	98.71	0.26	A650	9.2	182.6	43.55	5.19	6.7	66.6	3.2		4.61	1.11	1.22	2.89
A1063	33	0		144	144	0	ART-naive	0	NGT	NGT	4.4	5.76	1.1264	128	0.31	A1063	4.7	29.4	78.8	13.68	4.7	15	0.8		4.17	0.79	0.79	3.02
A625	23	0		327	327	0	ART-naive	0	NGT	NGT	4.9	9.45	2.058	135	0.26	A625	5.5	58.36	81.52	8.63	5.3	27.18	1.2		3.48	0.79	1.12	2
B113	27	0	118	352	352	1	ART-R1	0	NGT	NGT	5	6.67	1.48222	88.93	0.29	B113	5.7	100.51	134.06	20.1	5.3	5.37	2		3.83	0.74	0.79	2.7	6	4		10	1	0	0	1	AZT	3TC	Nevirapine		d4T	3TC	Nevirapine	AZT	3TC	Nevirapine	0	0	0
C824	28	0	49	136	136	2	ART-R2	0	NGT	NGT	4.6	6	1.22667	109.09	0.3	C824	6	64.37	41.69	6.95	5	24.93			3.34	1.21	0.8	1.99	13	2	8	15	1	0	1	0	d4T	3TC	Kaletra		AZT	3TC	Nevirapine	d4T	3TC	Kaletra	0	0	0
C1389	35	0	255	221	221	2	ART-R2	0	NGT	NGT	4.6	3.85	0.787111	70	0.35	C1389	7.3	66.12	23.06	5.99	6.3	32.03	2		4.33	0.82	1.48	2.48	7	12	12	19	1	0	0	1	AZT	dDI	Kaletra		d4T	3TC	Efavirenz	AZT	dDI	Kaletra	0	1	0
A696	31	0		243	243	0	ART-naive	1	IFG/IGT	PreDM	6.3	4.32	1.2096	30.86	0.3	A696	9	75.72	26.44	6.12	8.1	46.96	1.2		2.54	0.85	0.39	1.76
B283	28	0	43	562	562	1	ART-R1	0	NGT	NGT	5.2	11.27	2.60462	132.59	0.25	B283	5.4	58.8	237.65	21.09	6.3	49.83	1.5		5.69	0.85	1.29	4.01	28			28	1	0	1	0	d4T	3TC	Nevirapine		d4T	3TC	Nevirapine				0	0	0
A721	27	0		386	386	0	ART-naive	0	NGT	NGT	5	14.92	3.31556	198.93	0.23	A721	6.4	90.84	54.23	3.63	4.6	21.2	2.5		3.24	0.71	0.79	2.13
C1430	34	0	144	532	532	2	ART-R2	1	IFG/IGT	PreDM	5.7	3.85	0.975333	35	0.32	C1430	10	53.52	11.55	3	7.8	49.34	2		4.48	0.83	1.02	3.08	23	27	27	50	1	0	0	1	AZT	3TC	Kaletra		d4T	3TC	Efavirenz	AZT	3TC	Kaletra	0	1	0
B73	28	0	192	214	214	1	ART-R1	1	IFG	PreDM	5.6	4.06	1.01049	38.67	0.32	B73	4.7	36.88			5.1	34.06	2.3		4.74	0.57	1.17	3.31	12			12	1	0	1	0	d4T	3TC	Nevirapine		d4T	3TC	Nevirapine				0	0	0
B205	21	0	82	146	146	1	ART-R1	0	NGT	NGT	4.4	5.21	1.01884	115.78	0.32	B205	5.4	203.03	197.82	37.97	3.4	23.78	2.4		7.04	1.75	1.47	4.77	16	23		39	1	0	0	1	AZT	3TC	Nevirapine		d4T	3TC	Nevirapine	AZT	3TC	Nevirapine	0	0	0
A719	38	1		469	469	0	ART-naive	0	NGT	NGT	4.9	3.99	0.868933	57	0.34	A719	6.8	37.76	17.77	4.45	5	23.34	2.6		4.3	1	1.05	2.8
B121	29	0	74	298	298	1	ART-R1	0	NGT	NGT	5.3	4.65	1.09533	51.67	0.31	B121	4.6	34.94			2.9	9.36	1.4		3.98	0.51	1.19	2.56	8			8	1	0	1	0	d4T	3TC	Nevirapine		d4T	3TC	Nevirapine				0	0	0
B402	33	1	174	401	401	1	ART-R1	1	IFG/IGT	PreDM	6.3	13.8	3.864	98.57	0.22	B402	9	20.94	2.64	0.19	8.5	36.08	2.3		5.68	1.73	1.29	3.6		12		12	0	1	0	1	AZT	3TC	Nevirapine		AZT	3TC	Nevirapine				0	0	0
A408	35	0		162	162	0	ART-naive	0	NGT	NGT	5.2	1.67	0.385956	19.65	0.46	A408	4.9	16.9			6.1	14.15	1.3		3.27	0.66	0.81	2.16
A961	43	0		516	516	0	ART-naive	1	IFG	PreDM	6	4.72	1.25867	37.76	0.3	A961	8.6	14.92	3.92	0.83	7.6	13.44	2.4		4.34	1.53	1.04	2.6
A709	57	0		436	436	0	ART-naive	1	IGT	PreDM	4.1	5.44	0.991289	181.33	0.32	A709	8.5	39.63	7.77	1.43	7.9	40.04	1.4		3.93	0.88	0.79	2.74
C23	32	0	1	465	465	2	ART-R2	0	NGT	NGT	4.7	2.32	0.484622	38.67	0.42	C23	7	46.25	19.1	8.23	6.3	19.49	1.8		3.82	1.83	0.98	2.01	23	45	26	68	0	1	0	1	AZT	dDI	Kaletra		AZT	ABC	NELF	AZT	dDI	Kaletra	0	0	0
A933	39	1		113	113	0	ART-naive	0	NGT	NGT	5.3	9.02	2.12471	100.22	0.26	A933	5.3	9.38			4.4	5.24		1	2.93	2.55	0.49	1.28
A631	31	0		323	323	0	ART-naive	0	NGT	NGT	5	3.51	0.78	46.8	0.35	A631	6.5	31.93	18.95	5.4	5.1	4.87	2.5		3.3	0.6	0.85	2.18
A788	36	0			445	0	ART-naive	0	NGT	NGT	4.9	0.1	0.021778	1.43	-1.4	A788	6.8	32.28	16.94	169.37	6.2	5.21	1.9		3.96	1.11	0.75	2.71
C498	31	1	37	117	117	2	ART-R2	1	DM	DM	4	2.94	0.522667	117.6	0.41	C498	8.9	32.63	6.06	2.06	12.1	48.56			5.41	1.22	0.93	3.93	17	6	6	23	1	0	0	1	AZT	dDI	Kaletra		d4T	3TC	Efavirenz	AZT	dDI	Kaletra	0	1	0
A374	31	1		118	118	0	ART-naive	1	IFG	PreDM	6.8	0.6	0.181333	3.64	0.71	A374	9	14.41	6.28	10.46	4.9	21.53	1.7		3.47	0.78	0.88	2.24
C1318	45	0	180	917	917	2	ART-R2	0	NGT	NGT	4.7	5.89	1.23036	98.17	0.3	C1318	7.9	23.6	5.53	0.94	5.7	21.38	1.3		5.42	1.59	0.98	3.72	21		20	21	1	0	1	0	d4T	3TC	Kaletra		d4T	3TC	Efavirenz	d4T	3TC	Kaletra	0	1	0
B1053	30	0	28	342	342	1	ART-R1	1	IFG/IGT	PreDM	6.4	16.75	4.76444	115.52	0.21	B1053	10.1	108.13	24.7	1.47	8.6	120.38	0.8		6.81	2.25	1.41	4.38				44	1	0	0	1	AZT	3TC	Nevirapine		d4T	3TC	Nevirapine	AZT	3TC	Nevirapine	0	0	0
A777	45	0		160	160	0	ART-naive	0	NGT	NGT	5.4	1.14	0.2736	12	0.55	A777	9.7	37.74	8.51	7.47	6.1	12.86	1.5		3.14	0.88	0.89	1.85
B1089	31	0	198	410	410	1	ART-R1	0	NGT	NGT	5.3	8.33	1.96218	92.56	0.26	B1089	6	73.84	93.59	11.23	4.7	28.83	0.8		4.17	0.35	1.47	2.54	6			6	1	0	1	0	d4T	3TC	Nevirapine		d4T	3TC	Nevirapine				0	0	0
A1113	32	1		150	150	0	ART-naive	0	NGT	NGT	4.7	4.61	0.962978	76.83	0.33	A1113	6.2	65.58	40.65	8.82	4.2	22.71	1.1		3.76	0.92	0.94	2.4
A486	31	1		87	87	0	ART-naive	0	NGT	NGT	5.3	3.56	0.838578	39.56	0.34	A486	6.2	19.45	17.66	4.96	6	25.89	3		4.68	1.05	1.13	3.07
A795	40	0		502	502	0	ART-naive	0	NGT	NGT	4.7	2.86	0.597422	47.67	0.38	A795	7.5	73.31	25.16	8.8	5.8	36.41	3.2		3.3	0.96	0.43	2.43
A879	27	0		468	468	0	ART-naive	0	NGT	NGT	5.3	39.97	9.41516	444.11	0.19	A879	7.9	95.81	21.48	0.54	7.1	9.57	2.1		3.91	0.91	1.11	2.39
B308	27	0	87	319	319	1	ART-R1	0	NGT	NGT	5.3	5.69	1.34031	63.22	0.29	B308	7.3	38.03	16.17	2.84	4.2	4.78	2.4		3.16	0.83	0.99	1.79				6	1	0	1	0	d4T	3TC	Nevirapine		d4T	3TC	Nevirapine				0	0	0
A762	44	1		539	539	0	ART-naive	1	IFG	PreDM	6.3	28.92	8.0976	206.57	0.19	A762	9.1	71.7	15.28	0.53	4.3	8.73	3.7		3.92	1.28	0.88	2.46
B216	34	0	163	578	578	1	ART-R1	0	NGT	NGT	4.6	2.87	0.586756	52.18	0.39	B216	6.4	26.53	13.14	4.58	4.9	23.73	1.6		5.03	0.91	2.33	2.29	8			8	1	0	1	0	d4T	3TC	Nevirapine		d4T	3TC	Nevirapine				0	0	0
A574	49	1		244	244	0	ART-naive	0	NGT	NGT	3.9	2.07	0.3588	103.5	0.48	A574	6.2	15.9	6.01	2.9	6.5	26.28	2		3.77	0.58	2.4	1.11
A792	34	0		261	261	0	ART-naive	0	NGT	NGT	5	5.52	1.22667	73.6	0.3	A792	6.4	56.18	36.19	6.56	4.8	21.33	1.8		3.46	0.76	0.8	2.31
B226	26	0	134	159	159	1	ART-R1	0	NGT	NGT	4.8	6.12	1.3056	94.15	0.3	B226	6.1	65.93	46.01	7.52	5.2	34.37	2.2		4.71	0.89	1.67	2.64	9			9	1	0	1	0	d4T	3TC	Nevirapine		d4T	3TC	Nevirapine				0	0	0
C1414	30	0		772	772	2	ART-R2	0	NGT	NGT	5	2.39	0.531111	31.87	0.4	C1414	8.4	70.5	20.03	8.38	5.3	16.24	1.8		3.25	0.61	0.76	2.21	5	58	34		1	0	0	1	AZT	3TC	Kaletra		d4T	3TC	Efavirenz	Combivir		Kaletra	0	1	0
B822	24	0	20	120	120	1	ART-R1	1	IFG	PreDM	6.6	4.74	1.3904	30.58	0.29	B822	7.8	35.46	25.6	5.4	6.1	13.45	1.3		5.5	0.62	1.74	3.48	6			6	1	0	1	0	d4T	3TC	Nevirapine		d4T	3TC	Nevirapine				0	0	0
A176	25	0		184	184	0	ART-naive	0	NGT	NGT	4.2	2.11	0.393867	60.29	0.46	A176	4.8	0.1			4.4	21.99	2		3.41	0.76	0.97	2.09
A923	22	0		431	431	0	ART-naive	0	NGT	NGT	4.6	7.11	1.4536	129.27	0.29	A923	6.6	31.95	12.42	1.75	6.2	39.12	0.8		4.53	0.69	1.11	3.11
A1100	35	0		523	523	0	ART-naive	0	NGT	NGT	4.3	2.44	0.466311	61	0.43	A1100	7.6	25.5	6.99	2.86	4.8	6.5	3.6		2.69	0.74	0.64	1.71
C1365	42	0	24	238	238	2	ART-R2	0	NGT	NGT	5.1	10.33	2.34147	129.13	0.25	C1365	6.7	29.76	12.14	1.18	6.2	34.98	1.5		3.79	0.98	0.93	2.41	19	9	9	28	1	0	0	1	AZT	dDI	Kaletra		d4T	3TC	Nevirapine	AZT	dDI	Kaletra	0	0	0
A620	41	0			284	0	ART-naive	0	NGT	NGT	5.4	7.65	1.836	80.53	0.27	A620	8	56.61	18.83	2.46	6.7	57.61	2.3		3.21	0.86	0.79	2.03
A198	27	0		559	559	0	ART-naive	0	NGT	NGT	4.8	8.46	1.8048	130.15	0.27	A198	5.3	51.57	86.22	10.19	6	13.85	1.7		3.49	0.65	0.9	2.29
A698	36	0		171	171	0	ART-naive	1	DM	DM	6	4.74	1.264	37.92	0.3	A698	10	27.22	5.62	1.19	12.7	69.58	1.6		3.33	0.45	0.76	2.37
A863	27	0		573	573	0	ART-naive	0	NGT	NGT	4.6	18.28	3.73724	332.36	0.23	A863	6.7	134.2	55.2	3.02	5.6	80.47	1.1		4.28	0.67	0.86	3.12
B485	32	0	141	820	820	1	ART-R1	0	NGT	NGT	5.3	7.38	1.7384	82	0.27	B485	7.4	85.95	37.41	5.07	6.7	46.66	3		4.42	1.67	0.99	2.67	24			24	1	0	1	0	d4T	3TC	Nevirapine		d4T	3TC	Nevirapine				0	0	0
B228	29	0	171	96	96	1	ART-R1	0	NGT	NGT	4.6	11.29	2.30818	205.27	0.25	B228	7.5	92.2	27.9	2.47	4.7	38.73	0.8		5.22	0.78	1.07	3.8	8			8	1	0	1	0	d4T	3TC	Nevirapine		d4T	3TC	Nevirapine				0	0	0
A828	32	1		471	471	0	ART-naive	0	NGT	NGT	4.9	4.5	0.98	64.29	0.32	A828	6.7	36.35	17.69	3.93	7	28.64	2		2.28	0.51	0.85	1.2
B393	33	0	25	92	92	1	ART-R1	1	IFG	PreDM	5.6	5.59	1.39129	53.24	0.29	B393	8.7	84.18	25.35	4.54	7.1	90.74	1.9		3.4	0.85	0.98	2.03		8		8	0	1	0	1	AZT	3TC	Nevirapine	Combivir	AZT	3TC	Nevirapine				0	0	0
B36	41	0	129	156	156	1	ART-R1	1	IFG	PreDM	5.6	4.31	1.07271	41.05	0.31	B36	6.9	79.64	57.95	13.44	6.2	28.4	2.4		4.65	0.93	0.96	3.27	4	15		15	1	0	1	0	d4T	3TC	Nevirapine		d4T	3TC	Efavirenz	d4T	3TC	Nevirapine	1	0	0
B37	44	0	92	243	243	1	ART-R1	1	IFG/IGT	PreDM	5.9	2.44	0.639822	20.33	0.37	B37	8	20.98	8.83	3.62	8.3	14	1.5		3.9	0.67	1.43	2.17	4	16		20	1	0	0	1	AZT	3TC	Nevirapine		d4T	3TC	Nevirapine	AZT	3TC	Nevirapine	0	0	0
A616	31	0		559	559	0	ART-naive	0	NGT	NGT	4.6	5.3	1.08356	96.36	0.31	A616	6.7	21.67	7.8	1.47	5.6	42.86	1.8		3.52	0.71	1.05	2.15
B757	32	0	32	213	213	1	ART-R1	0	NGT	NGT	4.8	2.9	0.618667	44.62	0.38	B757	7.9	25.25	7.21	2.49	6.4	14.32	0.9		3.2	0.65	0.89	2.01	12			12	1	0	1	0	d4T	3TC	Nevirapine		d4T	3TC	Nevirapine				0	0	0
A1103	34	1		193	193	0	ART-naive	0	NGT	NGT	5	3.52	0.782222	46.93	0.35	A1103	9.4	14.38	2.47	0.7	6	16.98	0.9		5.4	0.91	1.44	3.55
A811	22	0			910	0	ART-naive	0	NGT	NGT	4.7	10.6	2.21422	176.67	0.26	A811	6.7	110.83	50.12	4.73	5.5	61.59	2.3		4.05	0.08	0.68	3.33
B1134	38	0	245	468	468	1	ART-R1	0	NGT	NGT	5	16.31	3.62444	217.47	0.23	B1134	8.2	162.58	45.71	2.8	7.1	171.69	1.7		2.99	1.02	0.65	1.88		14		14	0	1	0	1	AZT	3TC	Nevirapine	Combivir	AZT	3TC	Nevirapine				0	0	0
B84	42	0	83	283	283	1	ART-R1	0	NGT	NGT	5.3	3.35	0.789111	37.22	0.35	B84	6.8	35.08	21.15	6.31	5.9	23.49	0.8		5.27	1.4	1.38	3.25	1	7		8	1	0	0	1	AZT	3TC	Nevirapine		d4T	3TC	Nevirapine	Combivir		Nevirapine	0	0	0
A572	39	0		238	238	0	ART-naive	0	NGT	NGT	4.8	4.16	0.887467	64	0.33	A572	3.7	30.31			3.3	14.08	2		3.61	0.85	0.71	2.51
C1436	33	0	54	738	738	2	ART-R2	1	IGT	PreDM	5.3	54.49	12.8354	605.44	0.18	C1436	9.7	443.96	88.52	1.62	9.1	411.4	2.3		5.45	3.23	1.48	2.5	27	43	6	70	1	0	0	1	AZT	3TC	Kaletra		d4T	3TC	Efavirenz	AZT	3TC	Kaletra	0	1	0
A704	38	0		577	577	0	ART-naive	1	IFG	PreDM	6.5	9.04	2.61156	60.27	0.25	A704	7.4	33.77	27.48	3.04	6.4	18.24	1.4		4.35	0.76	0.84	3.16
A624	29	0		1068	1068	0	ART-naive	0	NGT	NGT	4.8	3.71	0.791467	57.08	0.35	A624	5.3	31.15	54.88	14.79	5.2	20.97	2.1		3.62	0.78	1.1	2.17
A1228	32	1				0	Naïve
A1338	33	0		585	585	0	ART-naive	0	NGT	NGT	5	6.93	1.54	92.4	0.28	A1338	7.5	10.21	1.31	0.19	5.8	35.2	1.1		4.45	0.75	1.48	2.63
B229	27	0	81	188	188	1	ART-R1	0	NGT	NGT	4.4	3.84	0.750933	85.33	0.35	B229	5	35.46	52.7	13.72	4.4	14.13	2.2		3.5	0.7	0.86	2.32	10			10	1	0	1	0	d4T	3TC	Nevirapine		d4T	3TC	Nevirapine				0	0	0
C1410	35	0	6	610	610	2	ART-R2	0	NGT	NGT	4.8	3.6	0.768	55.38	0.35	C1410	7.8	39.21	11.87	3.3	6.5	28.18	1.9		4.5	0.75	1.22	2.94	31	23	23	54	1	0	0	1	AZT	3TC	Kaletra		d4T	3TC	Efavirenz	Combivir		Kaletra	0	1	0
A718	36	0		379	379	0	ART-naive	1	IGT	PreDM	5.3	4.52	1.06471	50.22	0.31	A718	8.2	34.2	10.23	2.26	7.8	48.32	1.8		2.87	0.64	0.64	1.94
A714	26	0		99	99	0	ART-naive	0	NGT	NGT	4.9	5.95	1.29578	85	0.3	A714	5	18.07	121.2	20.37	3.6	9.42	4.3		2.54	1.26	0.35	1.62
A1152	35	0		235	235	0	ART-naive	0	NGT	NGT	4.9	4.32	0.9408	61.71	0.33	A1152	7.9	6.22	0.63	0.15	4.7	3.93	3.3		1.86	0.62	0.77	0.81
A1170	40	0		299	299	0	ART-naive	0	NGT	NGT	4.9	6.07	1.32191	86.71	0.29	A1170	8.8	85.9	20.47	3.37	6.1	6.92	3.1		3.28	0.54	0.78	2.25
A996	25	0		339	339	0	ART-naive	0	NGT	NGT	5	3.39	0.753333	45.2	0.35	A996	8.3	43.35	12.11	3.57	5.5	12.72	2.4		4.37	1.05	0.9	2.99
A1271	49	0		193	193	0	ART-naive	1	IGT	PreDM	5.1	11.7	2.652	146.25	0.24	A1271	6.4	16.12	3.4	0.29	9.3	152.28	3		4.21	2.03	0.66	2.63
A786	30	0		552	552	0	ART-naive	0	NGT	NGT	5.2	6.92	1.59929	81.41	0.28	A786	7.7	99.09	36.87	5.33	6.7	29.47	2.4		4.22	0.81	0.91	2.94
A1189	32	0				0	Naïve
A770	44	0		345	345	0	ART-naive	1	IFG	PreDM	5.8	3.48	0.897067	30.26	0.33	A770	8.7	50.85	16.33	4.69	6	19.24	2.7		2.9	1.4	0.69	1.57
C1354	36	0	122	353	353	2	ART-R2	1	IFG/IGT	PreDM	6.5	1.54	0.444889	10.27	0.43	C1354	8.4	32.8	16.45	10.68	8.4	9.53	4.1		5.25	0.89	1.32	3.53	12	8	8	20	1	0	0	1	AZT	dDI	Kaletra		d4T	3TC	Efavirenz	AZT	dDI	Kaletra	0	1	0
B46	31	0	86	73	73	1	ART-R1	0	NGT	NGT	5.1	2.91	0.6596	36.38	0.37	B46	7.7	30.84	10.74	3.69	6.4	28.23	2.5		4.21	0.55	1.03	2.93		11		11	0	1	0	1	AZT	3TC	Nevirapine		AZT	3TC	Nevirapine	AZT	3TC	Nevirapine	0	0	0
B403	28	0		574	574	1	ART-R1	1	IFG	PreDM	5.7	15.53	3.93427	141.18	0.22	B403	6.1	138.02	306.23	19.72	4.8	42.68	2.9		2.99	0.68	0.93	1.75	19			19	1	0	1	0	d4T	3TC	Nevirapine		d4T	3TC	Nevirapine				0	0	0
A456	31	0		109	109	0	ART-naive	0	NGT	NGT	4.7	6.02	1.25751	100.33	0.3	A456	6.7	58.3	26.14	4.34	4.2	31.39	2.4		5.17	0.81	0.83	3.97
B332	27	0	191	589	589	1	ART-R1	0	NGT	NGT	4.8	0.1	0.021333	1.54	-1.36	B332	5.2	5.1	12.5	125	4.8	19.19	1.2		3.82	0.69	1.01	2.5	14	5		19	1	0	0	1	AZT	3TC	Nevirapine		d4T	3TC	Nevirapine	AZT	3TC	Nevirapine	0	0	0
A697	42	0		157	157	0	ART-naive	1	IFG	PreDM	5.7	11.91	3.0172	108.27	0.24	A697	5.7	39.37			5.6	28.68	1.6		3.01	0.68	0.78	1.92
B109	32	1	136	186	186	1	ART-R1	0	NGT	NGT	4.6	1.31	0.267822	23.82	0.56	B109	5.1	9.78	16.94	12.93	3.6	3.12	1.7		3.12	0.9	0.78	1.93	7			7	1	0	1	0	d4T	3TC	Nevirapine		d4T	3TC	Nevirapine				0	0	0
A745	34	0		33	33	0	ART-naive	0	NGT	NGT	4.8	3.03	0.6464	46.62	0.37	A745	5.5	11.64	12.3	4.06	5.2	9.84	2.7		3.91	1.13	0.76	2.64
A873	37	0		388	388	0	ART-naive	0	NGT	NGT	4	0.84	0.149333	33.6	0.83	A873	4.8	10.48	12.05	14.35	5	5.4	1		3.47	1.17	0.65	2.29
C1378	48	1	112	300	300	2	ART-R2	0	NGT	NGT	3.9	10.89	1.8876	544.5	0.27	C1378	7.1	9.55			6.7	8.51	1.3		7.35	1.29	1.62	5.14	8	31	31	39	1	0	0	1	AZT	dDI	Kaletra		d4T	3TC	Efavirenz	AZT	dDI	Kaletra	0	1	0
A1226	42	1				0	Naïve
A706	44	0		289	289	0	ART-naive	1	IFG	PreDM	6.2	8.94	2.46347	66.22	0.25	A706	6.9	19.02	14.4	1.61	6.7	20.85	1.4		4.7	1.12	0.62	3.57
B829	28	0	17	467	467	1	ART-R1	0	NGT	NGT	4.8	6.28	1.33973	96.62	0.29	B829	5.6	59.31	66.29	10.56	5.7	32.06	1.7		4.8	1.1	1.31	2.99	17	7		24	1	0	0	1	AZT	3TC	Nevirapine		d4T	3TC	Nevirapine	AZT	3TC	Nevirapine	0	0	0
A888	33	0		184	184	0	ART-naive	0	NGT	NGT	4.7	3.52	0.735289	58.67	0.36	A888	6	20.35	12.95	3.68	4.4	17.22		1	4.73	1.26	1.12	3.04
A528	25	0		52	52	0	ART-naive	0	NGT	NGT	4.1	3	0.546667	100	0.4	A528	4.4	20.85	59.5	19.83	3.3	12.34	2.6		1.41	0.63	0.23	0.89
A891	35	0		166	166	0	ART-naive	0	NGT	NGT	4.6	8.1	1.656	147.27	0.28	A891	4.5	29.58			4.7	30.18		1	3.21	0.72	0.59	2.29
A1033	37	1		189	189	0	ART-naive	0	NGT	NGT	4.4	1.79	0.350044	39.78	0.48	A1033	5.9	8.49	4.47	2.5	4.7	4.28	1.4		4.66	0.68	1.13	3.22
A1022	27	0		287	287	0	ART-naive	0	NGT	NGT	4.9	11.28	2.45653	161.14	0.25	A1022	7	117.85	50.75	4.5	5.4	88.17	1.9		3.3	0.66	0.64	2.36
A39	60	0		149	149	0	ART-naive	0	NGT	NGT	5.2	6.46	1.49298	76	0.28	A39	10.2	162.67	31.24	4.84	5.2	20.54	1.3		5.25	1.69	0.77	3.71
C1423	31	0	3	518	518	2	ART-R2	0	NGT	NGT	4.8	13.09	2.79253	201.38	0.24	C1423	7.1	225.73	92.45	7.06	6.4	109.05	2.5		3.82	1.75	0.69	2.33	8	21	18	29	1	0	0	1	AZT	dDI	Kaletra		d4T	3TC	Efavirenz	AZT	dDI	Kaletra	0	1	0
A919	33	0		308	308	0	ART-naive	1	IFG	PreDM	6.8	9.6	2.90133	58.18	0.24	A919	7.9	31.6	20	2.08	6.4	20.67	2.4		4.55	1.23	1.12	2.87
A840	27	0		134	134	0	ART-naive	0	NGT	NGT	4.6	5.73	1.17147	104.18	0.31	A840	6.1	52.85	31.41	5.48	5	36.54	2.4		3.8	0.71	0.9	2.58
B86	42	0	53	136	136	1	ART-R1	0	NGT	NGT	4.7	3.03	0.632933	50.5	0.38	B86	5.4	24.15	30.17	9.96	5.1	7.9	2.6		4.72	1.01	0.86	3.4	9	1		10	1	0	0	1	AZT	3TC	Nevirapine		d4T	3TC	Nevirapine	Combivir		Nevirapine	0	0	0
B439	36	0	101	429	429	1	ART-R1	0	NGT	NGT	5.3	5.92	1.39449	65.78	0.29	B439	6.5	187.07	150.96	25.5	6.1	69.49	3		3.1	0.52	0.9	1.96	15			15	1	0	1	0	d4T	3TC	Nevirapine		d4T	3TC	Nevirapine				0	0	0
C843	37	1	34		386	2	ART-R2	1	DM	PreDM	8.4	1.15	0.429333	4.69	0.44	C843	10.2	16.02	8.26	7.18	5.8	13.64	3		3.81	1.49	0.67	2.46	20		6	26	1	0	0	0	Nevirapine	dDI	Kaletra		d4T	3TC	Efavirenz	Nevirapine	dDI	Kaletra	1	0	0
B1219	37	1	205	686	686	1	ART-R1	0	NGT	NGT	4.4	1.34	0.262044	29.78	0.56	B1219	6.6	0.93			5.7	2.27	2.6		5.02	0.91	1.29	3.32	26			26	1	0	1	0	d4T	3TC	Nevirapine		d4T	3TC	Nevirapine				0	0	0
A613	37	0		752	752	0	ART-naive	1	DM	DM	7.2	1.56	0.4992	8.43	0.41	A613	13.2	25.48	3.99	2.56	12.9	24.56	1.4		4.4	0.91	1.63	2.36
A1259	30	0		390	390	0	ART-naive	0	NGT	NGT	4.9	6.12	1.3328	87.43	0.29	A1259	6	37.96	28.95	4.73	5.3	14.2	1.5		4.31	0.55	1.03	3.03
C1412	49	0	84	401	401	2	ART-R2	1	DM	DM	9.3	7.9	3.26533	27.24	0.23	C1412	15.7	19.38	1.79	0.23	16.7	11.58	3		3.17	1.48	0.81	1.69	10	22	30	32	1	0	0	1	AZT	3TC	Kaletra		d4T	3TC	Nevirapine	Combivir		Kaletra	0	0	0
C1348	49	1		85	85	2	ART-R2	1	IFG/IGT	PreDM	6.3	9.56	2.6768	68.29	0.24	C1348	8.8	49.16	15.84	1.66	10	125	4.4		3.98	2.75	0.68	2.05	34	32	26	66	0	1	0	1	AZT	dDI	Kaletra	Combivir	AZT	3TC	Efavirenz	AZT	dDI	Kaletra	0	1	0
A881	35	0		498	498	0	ART-naive	0	NGT	NGT	4.1	4.23	0.7708	141	0.35	A881	4.9	10.86	8.29	1.96	5.6	16.81	1.4		3.7	1.12	0.85	2.34
A708	32	0		424	424	0	ART-naive	1	IFG	PreDM	6.3	6.42	1.7976	45.86	0.27	A708	8.5	27.44	9.55	1.49	6.7	32.84	1.4		3.38	0.58	0.89	2.23
B492	26	0	126	261	261	1	ART-R1	1	IFG	PreDM	5.8	0.22	0.056711	1.91	4.1	B492	6.3	6.24	12.04	54.73	6.9	10.15	2.7		4.8	0.78	1.2	3.25	7			7	1	0	1	0	d4T	3TC	Nevirapine		d4T	3TC	Nevirapine				0	0	0
A1182	42	0		304	304	0	ART-naive	0	NGT	NGT	4.2	2.77	0.517067	79.14	0.41	A1182	6.6	28.07	10.54	3.81	5.9	26.87	1.4		3.07	0.8	0.71	2
B466	21	0		457	457	1	ART-R1	0	NGT	NGT	4.9	2.5	0.544444	35.71	0.4	B466	5.5	24.92	37.37	14.95	5.1	13.83	1.6		4.65	0.92	0.9	3.33	11			11	1	0	1	0	d4T	3TC	Nevirapine		d4T	3TC	Nevirapine				0	0	0
A131	34	1		3	3	0	ART-naive	0	NGT	NGT	5.4	4.32	1.0368	45.47	0.32	A131	5.6	18.36	70.2	16.25	6.5	32.36	1.3		2.6	1.15	0.57	1.51
A1097	34	0		800	800	0	ART-naive	0	NGT	NGT	5.2	7.53	1.74027	88.59	0.27	A1097	10.7	34.52	4.91	0.65	7	45.15	1.6		3.19	0.66	0.9	1.99
C856	32	0	148		307	2	ART-R2	0	NGT	NGT	4.8	5.48	1.16907	84.31	0.31	C856	5.5	39.26	48.26	8.81	4.7	9.62	1.2		3.45	0.87	0.79	2.26	2	9	9	11	1	0	0	1	AZT	3TC	Kaletra		d4T	3TC	Nevirapine	AZT	3TC	Kaletra	0	0	0
C1435	37	0		869	869	2	ART-R2	0	NGT	NGT	5.5	6.29	1.53756	62.9	0.28	C1435	8.9	87.71	23.95	3.81	6.2		3.3		4.5	0.91	0.94	3.15	36	48	48	84	1	0	0	1	AZT	dDI	Kaletra		d4T	3TC	Nevirapine	AZT	dDI	Kaletra	0	0	0
A542	44	0		211	211	0	ART-naive	0	NGT	NGT	5	7.44	1.65333	99.2	0.28	A542	5.7	26.37	27.04	3.63	5.4	18.13	1.4		3.19	1.1	0.75	1.94
B1174	27	0	31	218	218	1	ART-R1	0	NGT	NGT	4.9	6.16	1.34151	88	0.29	B1174	6.5	40.71	21.59	3.51	5.4	19.63	2.8		4.34	0.85	0.76	3.19	7			7	1	0	1	0	d4T	3TC	Nevirapine		d4T	3TC	Nevirapine				0	0	0
C1345	42	0	118	261	261	2	ART-R2	0	NGT	NGT	5.4	7.31	1.7544	76.95	0.27	C1345	7.3	12.14	2.54	0.35	6.7	11.1	1.6		4.68	0.89	1.12	3.16	7	9	9	16	1	0	0	1	AZT	dDI	Kaletra		d4T	3TC	Efavirenz	AZT	dDI	Kaletra	0	1	0
A816	22	0		373	373	0	ART-naive	0	NGT	NGT	5.5	7.68	1.87733	76.8	0.27	A816	6.3	54.41	58.41	7.61	5.4	38.22	1.9		3.86	0.62	0.79	2.79
A185	32	1		74	74	0	ART-naive	0	NGT	NGT	5	7.87	1.74889	104.93	0.27	A185	6.4	55.7	34.16	4.34	5.9	78.86	1.8		6.87	0.84	1.49	5
A151	46	0		159	159	0	ART-naive	0	NGT	NGT	4.7	6.69	1.39747	111.5	0.29	A151	6.7	47.85	20.58	3.08	5.3	36.08	1.8		4.54	0.96	0.86	3.24
A827	29	0		400	400	0	ART-naive	0	NGT	NGT	4.7	2.82	0.589067	47	0.39	A827	5.4	6.89	5.81	2.06	5.6	18.79	2.4		2.36	0.45	0.42	1.74
A1167	29	1		80	80	0	ART-naive	0	NGT	NGT	4.9	7.9	1.72044	112.86	0.27	A1167	7.7	108.6	35.96	4.55	2.2	10.66	3.2		5.72	1.27	1.18	3.96
B1195	41	0	159	195	195	1	ART-R1	0	NGT	NGT	4.6	2.47	0.504978	44.91	0.41	B1195	7.9	23.33	6.32	2.56	7.1	54.01	1.7		4.18	0.54	1.02	2.91	8			8	1	0	1	0	d4T	3TC	Nevirapine		d4T	3TC	Nevirapine				0	0	0
C894	29	0	69	394	394	2	ART-R2	1	IGT	PreDM	5	27.28	6.06222	363.73	0.2	C894	7.4	160.51	55.51	2.03	7.8	90.55	2.2		4.54	3.97	0.75	1.99	17		14	17	1	0	1	0	d4T	3TC	Kaletra		d4T	3TC	Nevirapine	d4T	3TC	Kaletra	0	0	0
C1404	36	1	16	293	293	2	ART-R2	0	NGT	NGT	4.7	5.22	1.0904	87	0.31	C1404	7.7	6.76	0.51	0.1	6.2	37.3	4.6		2.93	1.2	0.65	1.73	3	19	13	35	1	0	0	1	AZT	3TC	Kaletra		d4T	3TC	Nevirapine	AZT	3TC	Kaletra	0	0	0
A806	37	1		254	254	0	ART-naive	0	NGT	NGT	4.6	3.11	0.635822	56.55	0.38	A806	9.2	49.71	10.13	3.26	4	5.25	2.2		2.85	0.67	0.45	2.1
B214	36	0	147	315	315	1	ART-R1	0	NGT	NGT	4.6	8.77	1.79298	159.45	0.27	B214	3.8	51.99			4.5	23.36	2.1		4.9	0.86	1.17	3.34	17			17	1	0	1	0	d4T	3TC	Nevirapine		d4T	3TC	Nevirapine				0	0	0
A554	34	0		214	214	0	ART-naive	0	NGT	NGT	4.9	2.78	0.605422	39.71	0.38	A554	5.6	25.55	32.53	11.7	4.8	8.13	1.2		3.32	0.57	0.59	2.47
B194	35	1	53	231	231	1	ART-R1	0	NGT	NGT	5.1	5.72	1.29653	71.5	0.3	B194	8.3	71.74	20.63	3.61	3.9	18.38	2.6		3.72	1.17	1.14	2.05	10			10	1	0	1	0	d4T	3TC	Nevirapine		d4T	3TC	Nevirapine				0	0	0
A986	25	0		354	354	0	ART-naive	0	NGT	NGT	5.3	4.29	1.01053	47.67	0.32	A986	7.8	25.09	8.32	1.94	5.4	19.75	0.8		4.3	1.17	0.96	2.81
A1061	54	1		411	411	0	ART-naive	1	IFG/IGT	PreDM	6.1	8.33	2.25836	64.08	0.25	A1061	9.3	38.07	9.29	1.12	7.8	38.63	1.1		5.13	2.62	1	2.94
A614	24	0		439	439	0	ART-naive	0	NGT	NGT	5.3	4.58	1.07884	50.89	0.31	A614	8.4	76.43	23.18	5.06	6.5	57.88	1.6		2.88	0.7	0.72	1.84
B222	32	0	28	128	128	1	ART-R1	0	NGT	NGT	4.6	6.09	1.24507	110.73	0.3	B222	5.9	24.73	14.34	2.35	3.1	23.53	1.7		4.96	0.91	1.51	3.04	6			6	1	0	1	0	d4T	3TC	Nevirapine		d4T	3TC	Nevirapine				0	0	0
A990	32	1		321	321	0	ART-naive	1	IFG	PreDM	5.6	10.81	2.69049	102.95	0.24	A990	6.8	41.38	25.47	2.36	6.8	69.27	4.3		3.55	1.28	0.63	2.34
A711	41	1		339	339	0	ART-naive	1	IGT	PreDM	5.2	11.66	2.69476	137.18	0.24	A711	8.1	48.22	12.61	1.08	8.7	97.27	1.2		2.47	0.67	0.49	1.68
A1169	38	0		193	193	0	ART-naive	0	NGT	NGT	4	5.54	0.984889	221.6	0.32	A1169	6.6	83.43	29.96	5.41	6	52.29	1.6		4.81	1.35	1.06	3.14
A1000	40	0		322	322	0	ART-naive	0	NGT	NGT	4.9	8.92	1.94258	127.43	0.26	A1000	7.2	117.42	47.17	5.29	4.5	48.93	2.1		5.84	2.73	1.35	3.25
A972	29	0		158	158	0	ART-naive	0	NGT	NGT	4.7	5.05	1.05489	84.17	0.32	A972	8	66.7	18.68	3.7	4.3	26.68	2.5		4.01	1.74	0.9	2.32
C1331	32	0	3	452	452	2	ART-R2	0	NGT	NGT	5.2	13.42	3.10151	157.88	0.24	C1331	7.6	108.4	39.58	2.95	6.1	39.07	1.3		3.29	1.54	0.75	1.84	13	28	28	41	1	0	0	1	AZT	dDI	Kaletra		d4T	3TC	Efavirenz	AZT	dDI	Kaletra	0	1	0
A1217	60	0		40	40	0	ART-naive	0	NGT	NGT	4.5	4.08	0.816	81.6	0.34	A1217	7	35.91	12.73	3.12	5.6	17.56	2.2		3.66	2.04	0.62	2.11
A846	21	0		513	513	0	ART-naive	0	NGT	NGT	4.7	8.87	1.85284	147.83	0.27	A846	6.4	36.13	16.04	1.81	6.6	39.67	2.4		2.65	1.56	0.68	1.26
A1332	33	0		340	340	0	ART-naive	0	NGT	NGT	4.6	13.41	2.7416	243.82	0.24	A1332	6.9	97.56	36.59	2.73	5.2	34.84	1.7		3.47	1.34	0.75	2.11
A1131	25	0		237	237	0	ART-naive	0	NGT	NGT	4.6	21.47	4.38942	390.36	0.22	A1131	7	37.73	6.77	0.32	6.1	6.17	1.9		2.03	1.11	0.27	1.26
A897	25	0		294	294	0	ART-naive	0	NGT	NGT	4.8	8.63	1.84107	132.77	0.27	A897	4.7	70.61			2.9	10.67	1		2.37	0.95	0.6	1.34
A1004	35	0		168	168	0	ART-naive	0	NGT	NGT	4.8	3.1	0.661333	47.69	0.37	A1004	4.8	19.04			4.3	18.05	1.5		3.6	0.94	0.76	2.41
A940	21	1			33	0	ART-naive	0	NGT	NGT	5	6.36	1.41333	84.8	0.29	A940	5.2	9.13	13.85	2.18	6.5	7.75	2.4		4.08	1.2	0.96	2.57
A202	25	0		40	40	0	ART-naive	0	NGT	NGT	5.3	6.05	1.42511	67.22	0.29	A202	8.6	89.53	25.3	4.18	6.8	88.83	2.7		2.92	1.3	0.67	1.66
A815	33	1		227	227	0	ART-naive	0	NGT	NGT	5	2.13	0.473333	28.4	0.42	A815	4.2	7.21			5.2	12.13	1.3		3.02	0.71	0.77	1.93
B1144	28	0	125	395	395	1	ART-R1	0	NGT	NGT	4.3	3.86	0.737689	96.5	0.36	B1144	5.5	26.24	18.65	4.83	4.9	12.05	3.6		3.86	0.47	0.96	2.69	15			15	1	0	1	0	d4T	3TC	Nevirapine		d4T	3TC	Nevirapine				0	0	0
B1157	63	1	35	172	172	1	ART-R1	0	NGT	NGT	3.9	3.45	0.598	172.5	0.38	B1157	6.1	2.7			5.2	8.91	1.9		2.98	1.17	0.37	2.08	7			7	1	0	1	0	d4T	3TC	Nevirapine		d4T	3TC	Efavirenz	d4T	3TC	Nevirapine	1	0	0
A1156	37	0		221	221	0	ART-naive	0	NGT	NGT	4.3	3.45	0.659333	86.25	0.37	A1156	5.6	32.77	22.55	6.54	5.3	28.83	0.8		5.11	1.19	1.08	3.49
A272	41	1		96	96	0	ART-naive	1	IFG	PreDM	5.8	1.44	0.3712	12.52	0.47	A272	9	2.35	0.28	0.2	6.3	8.44	1.9		3.4	1.09	0.96	1.94
A851	35	0		96	96	0	ART-naive	0	NGT	NGT	4.1	7.29	1.3284	243	0.29	A851	7.8	15.48	2.21	0.3	6.2	6.56	1.6		3	1.77	0.61	1.59
A1028	29	0		419	419	0	ART-naive	0	NGT	NGT	4.7	5.43	1.13427	90.5	0.31	A1028	7.6	36.18	10.6	1.95	6.1	56.72	3.3		3.34	0.55	0.64	2.45
A667	39	0		186	186	0	ART-naive	0	NGT	NGT	4.1	0.2	0.036444	6.67	-5.04	A667	5.8	24.66	14.39	71.94	6.9	25.14	2.8		2.57	1.18	0.39	1.64
C1320	27	0	96			2	PI																									16
C1368	43	0		312	312	2	ART-R2	1	IGT	PreDM	4.7	4.83	1.00893	80.5	0.32	C1368	8	114.57	33.25	6.88	8.1	45.64	1.2		4.18	1.41	1.18	2.36					0	0	0	1	AZT	dDI	Kaletra					AZT	dDI	Kaletra	0	0	0
A814	39	1		84	84	0	ART-naive	0	NGT	NGT	5	2.51	0.557778	33.47	0.4	A814	6	39.51	37	14.74	5.1	17.47	2		3.97	1.13	0.61	2.85
B1105	22	0		159	159	1	ART-R1	0	NGT	NGT	5.2	5.56	1.28498	65.41	0.3	B1105	4	8			4.6	13.82	2.5		5.07	0.92	1.56	3.09					1	0	1	0	d4T	3TC	Nevirapine		d4T	3TC	Nevirapine				0	0	0
A310	25	0		194	194	0	ART-naive	0	NGT	NGT	4.4	2.48	0.484978	55.11	0.42	A310	5.1	16.37	19.84	8	4.4	16.46	0.9		2.52	0.89	0.72	1.4
B1165	42	0	75	211	211	1	ART-R1	0	NGT	NGT	5.1	5.29	1.19907	66.13	0.3	B1165	8.9	51.66	12.2	2.31	5.1	17.61	1.5		5.85	0.75	2.01	3.5		6		6	0	1	0	1	AZT	3TC	Nevirapine	Combivir	AZT	3TC	Nevirapine				0	0	0
A982	36	0		686	686	0	ART-naive	0	NGT	NGT	4.6	7.57	1.54764	137.64	0.28	A982	6.8	26.48	8.6	1.14	4.7	26.44	1.3		5.37	0.84	1.71	3.28
A21	41	0		154	154	0	ART-naive	1	DM	DM	7.6	12.33	4.1648	60.15	0.22	A21	11.8	54.42	10.02	0.81	12.2	109.98	3		4.17	1.44	0.8	2.72
B505	50	0	117	302	302	1	ART-R1	0	NGT	NGT	4.1	1.46	0.266044	48.67	0.56	B505	6.4	28.13	11.6	7.94	5.9	25.1	1.8		6.42	0.84	2.49	3.55	9			9	1	0	1	0	d4T	3TC	Nevirapine		d4T	3TC	Nevirapine				0	0	0
B832	23	0	129	563	563	1	ART-R1	0	NGT	NGT	5	7.24	1.60889	96.53	0.28	B832	5.6	46.34	65.17	9	6.3	49.72	2.4		4	0.74	1.2	2.46	12			12	1	0	1	0	d4T	3TC	Nevirapine		d4T	3TC	Nevirapine				0	0	0
A874	28	0		277	277	0	ART-naive	0	NGT	NGT	4.7	5.5	1.14889	91.67	0.31	A874	6.9	53.15	21.66	3.94	6	42.13	2.7		2.72	0.63	0.62	1.81
C1426	35	0	1	144	144	2	ART-R2	0	NGT	NGT	5.2	7.67	1.77262	90.24	0.27	C1426	8.3	52.66	14.51	1.89	3.8	20.12	2.9		3.64	0.93	1.09	2.13	40	12	26	52	1	0	1	0	d4T	3TC	Kaletra		d4T	3TC	Nevirapine	d4T	3TC	Kaletra	0	0	0
A800	33	0		721	721	0	ART-naive	0	NGT	NGT	5	0.91	0.202222	12.13	0.66	A800	6.2	28.73	23.18	25.48	6.1	10.16	1.2		3.64	0.54	0.94	2.45
B266	26	1	161	346	346	1	ART-R1	0	NGT	NGT	5	2.36	0.524444	31.47	0.41	B266	5.1	32.86	305	129.24	5.1	2.34	2.1		4.4	1.55	0.94	2.76	14			14	1	0	1	0	d4T	3TC	Nevirapine		d4T	3TC	Nevirapine				0	0	0
B993	44	0	26	499	499	1	ART-R1	0	NGT	NGT	5.3	2.61	0.6148	29	0.38	B993	7.5	12.6	4.54	1.74	4.9	4.38	4.1		5.92	1.36	2.73	2.57		23		23	0	1	0	1	AZT	3TC	Nevirapine		AZT	3TC	Nevirapine				0	0	0
A371	43	0		150	150	0	ART-naive	0	NGT	NGT	3.5	3.48	0.541333		0.4	A371	5.7	23.33	9.02	2.59	6.6	5.26		1	3.85	1.37	0.71	2.52
A534	35	1		134	134	0	ART-naive	0	NGT	NGT	4.5	4.52	0.904	90.4	0.33	A534	5.5	46.13	41.61	9.21	5.9	56.68	1.8		4.16	1.16	0.83	2.8
A11	38	0			448	0	ART-naive	0	NGT	NGT	5.1	3.83	0.868133	47.88	0.34	A11	5.8	23	27.39	7.15	4.4	8.96	1.9		4.01	0.76	0.95	2.71
C208	38	0	136	101	101	2	ART-R2	0	NGT	NGT	4.5	4.69	0.938	93.8	0.33	C208	3.5	79.1			3.1	14.42	2.3		5.58	2.02	1.18	3.48	12	10	10	22	1	0	0	1	AZT	dDI	Kaletra		d4T	3TC	Efavirenz	AZT	dDI	Kaletra	0	1	0
C529	28	0	171	667	667	2	ART-R2	0	NGT	NGT	4.8	2.8	0.597333	43.08	0.38	C529	6.2	5.92	2.23	0.8	3.9	10.16	2.1		3.17	0.74	1.05	1.78	1	14	14	15	1	0	0	1	AZT	3TC	Kaletra		d4T	3TC	Nevirapine	Combivir		Kaletra	0	0	0
B761	39	0	89	514	514	1	ART-R1	1	IGT	PreDM	5	3.45	0.766667	46	0.35	B761	8.4	30.84	8.06	2.34	10.1	80.67	1.8		4.08	0.77	0.69	3.04	18			18	1	0	1	0	d4T	3TC	Nevirapine		d4T	3TC	Nevirapine				0	0	0
A1132	32	0		429	429	0	ART-naive	0	NGT	NGT	4.5	4.13	0.826	82.6	0.34	A1132	7.5	14.05	3.31	0.8	4.6	10.86	2		3.66	0.41	0.74	2.73
A608	38	0		340	340	0	ART-naive	1	IFG	PreDM	5.7	2.47	0.625733	22.45	0.38	A608	5.5	15.79			7	11.7	2.4		2.48	1.18	0.53	1.41
B1135	26	0	102			1	NRTI																									9
A32	53	1		228	228	0	ART-naive	0	NGT	NGT	5.1	2.45	0.555333	30.63	0.4	A32	9.3	28.99	6.32	2.58	4.3	3.25	1.9		4.53	0.95	1.37	2.73
B782	32	0	93	315	315	1	ART-R1	0	NGT	NGT	5.4	8.92	2.1408	93.89	0.26	B782	7.1	58.66	29.26	3.28	5.8	17.13	2.2		4.65	0.9	1.42	2.82	16			16	1	0	1	0	d4T	3TC	Nevirapine		d4T	3TC	Nevirapine				0	0	0
C1413	34	0	75	696	696	2	ART-R2	0	NGT	NGT	4.9	10.36	2.25618	148	0.25	C1413	6.4	53.24	28.59	2.76	4.7	26.23	1.6		3.69	0.53	0.67	2.78	13	28	41	41	1	0	0	1	AZT	3TC	Kaletra		d4T	3TC	Nevirapine	Combivir		Kaletra	0	0	0
A927	32	1		587	587	0	ART-naive	1	IGT	PreDM	5.2	5.39	1.24569	63.41	0.3	A927	7.8	20.34	5.75	1.07	8.2	42.41	2		5.08	1.22	0.8	3.73
C1355	49	0	14	149	149	2	ART-R2	0	NGT	NGT	5.4	1.65	0.396	17.37	0.46	C1355	10.2	23.41	4.53	2.75	5.4	21.14	1.9		4.79	1.14	2.07	2.2	13	6	6	19	1	0	0	1	AZT	dDI	Kaletra		d4T	3TC	Efavirenz	AZT	dDI	Kaletra	0	1	0
A980	31	0		85	85	0	ART-naive	0	NGT	NGT	4.2	1.57	0.293067	44.86	0.53	A980	6.6	27.38	10.75	6.85	7.1	30.8	1.2		3.47	1	0.65	2.37
B694	40	0	129	546	546	1	ART-R1	1	DM	DM	6.3	25.55	7.154	182.5	0.2	B694	10.7	235.04	47.61	1.86	12.3	193.2	2		5.63	1.55	0.74	4.19	12	11		23	1	0	0	1	AZT	3TC	Nevirapine		d4T	3TC	Nevirapine	AZT	3TC	Nevirapine	0	0	0
A1185	29	1		124	124	0	ART-naive	0	NGT	NGT	4.7	2.58	0.538933	43	0.4	A1185	5.5	4.13	1.94	0.75	3.4	13.61	3.7		3.68	0.98	1.05	2.18
A551	25	0		226	226	0	ART-naive	0	NGT	NGT	4.9	7.43	1.61809	106.14	0.28	A551	7.1	142.51	61.4	8.26	4.8	60.92	1.7		3.24	0.81	0.69	2.18
A10	32	0		131	131	0	ART-naive	0	NGT	NGT	5.2	4.22	0.975289	49.65	0.32	A10	7.9	40.97	13.61	3.23	5.6	16.55	1.5		2.68	0.54	0.75	1.68
B394	31	0	1	455	455	1	ART-R1	0	NGT	NGT	4.8	5.12	1.09227	78.77	0.31	B394	6.4	40.4	22.05	4.31	6.5	0.2	1.7		4.9	1.02	0.93	3.51	27			27	1	0	1	0	d4T	3TC	Nevirapine		d4T	3TC	Nevirapine				0	0	0
B174	30	0	178	525	525	1	ART-R1	0	NGT	NGT	5.3	7.75	1.82556	86.11	0.27	B174	5.6	13.33	18.6	2.4	6	78.97	1.7		5.14	0.92	0.96	3.76	11	15		26	1	0	0	1	AZT	3TC	Nevirapine		d4T	3TC	Nevirapine	AZT	3TC	Nevirapine	0	0	0
B1227	35	0	158	248	248	1	ART-R1	0	NGT	NGT	5.3	11.66	2.74658	129.56	0.24	B1227	7.8	96	33.74	2.89	5.8	31.17	2.5		3.69	0.51	0.96	2.5	8			8	1	0	1	0	d4T	3TC	Nevirapine		d4T	3TC	Nevirapine				0	0	0
A560	28	0		110	110	0	ART-naive	1	DM	DM	5.4	4.18	1.0032	44	0.32	A560	9	32.94	7.99	1.91	12.8	40.6	4.7		3.97	1.29	0.46	2.92
A922	27	0		993	993	0	ART-naive	0	NGT	NGT	4.3	4.53	0.865733	113.25	0.34	A922	5	14.11	13.69	3.02	4.2	19.42	1.1		4.56	0.49	1.22	3.12
B1253	36	0	145	268	268	1	ART-R1	0	NGT	NGT	4.8	7.54	1.60853	116	0.28	B1253	8.6	111.58	27.38	3.63	5.8	44.94	2.5		5.06	1.9	1	3.2	18			18	1	0	1	0	d4T	3TC	Nevirapine		d4T	3TC	Nevirapine				0	0	0
A65	48	0		204	204	0	ART-naive	0	NGT	NGT	4.9	0.85	0.185111	12.14	0.7	A65	7.6	22.24	7.92	9.32	5.2	5.29	1.7		3.9	1.08	0.72	2.69
A670	33	0		344	344	0	ART-naive	0	NGT	NGT	5.4	7.13	1.7112	75.05	0.27	A670	7.7	51.59	19.33	2.71	4.2	29.13	1		3.09	0.51	1.01	1.85
A862	26	0		308	308	0	ART-naive	0	NGT	NGT	4.7	12.56	2.62364	209.33	0.25	A862	6.8	102.61	42.88	3.41	6.8	124.54	3		2.67	0.63	0.63	1.75
A858	25	0		370	370	0	ART-naive	0	NGT	NGT	4.7	6.75	1.41	112.5	0.29	A858	6.5	33.27	14.73	2.18	7.1	40.62	2.1		4.11	0.87	0.48	3.23
C26	38	0	172	537	537	2	ART-R2	0	NGT	NGT	4.3	5.33	1.01862	133.25	0.32	C26	6.9	53.39	18.48	3.47	6.9	55.61	3.3		4.16	1.72	1.33	2.05	18	13	13	31	1	0	0	1	AZT	dDI	Kaletra		d4T	3TC	Nevirapine	AZT	dDI	Kaletra	0	0	0
B756	26	0	19	482	482	1	ART-R1	1	IFG	PreDM	5.8	18.92	4.87716	164.52	0.21	B756	7.3	32.21	8.86	0.47	6.1	77.43	2.2		4.55	2.18	0.89	2.67	25			25	1	0	1	0	d4T	3TC	Nevirapine		d4T	3TC	Nevirapine				0	0	0
A929	31	0		72	72	0	ART-naive	0	NGT	NGT	4.8	4.22	0.900267	64.92	0.33	A929	5.6	74.65	88.04	20.86	3.9	84.84		1	4.11	1.24	1.2	2.35
A724	31	1		502	502	0	ART-naive	0	NGT	NGT	5.5	4.24	1.03644	42.4	0.32	A724	7.8	39.16	15.18	3.58	5.2	37.14	2.8		3.72	0.67	0.62	2.8
A303	26	0		98	98	0	ART-naive	0	NGT	NGT	5.4	2.58	0.6192	27.16	0.38	A303	6.9	32.78	20.13	7.8	7.4	2.6	3.2		3.36	1.2	0.81	2
A668	30	0		207	207	0	ART-naive	0	NGT	NGT	5.4	16.03	3.8472	168.74	0.22	A668	6.7	106.4	69.52	4.34	6.5	84.07	1.9		3.43	0.73	0.8	2.3
C1307	39	0		167	167	2	ART-R2	0	NGT	NGT	5	2.2	0.488889	29.33	0.42	C1307	8.4	32	8.76	3.98	7.5	51.75	1.7		3.66	0.97	1.4	1.82					0	1	0	1	AZT	dDI	Kaletra		AZT	DDI	Kaletra				0	0	0
B1005	37	0	167	230	230	1	ART-R1	0	NGT	NGT	4.8	14.37	3.0656	221.08	0.24	B1005	6.7	61.99	25.06	1.74	6.3	62.75	2.5		5.53	1.03	0.8	4.26	18			18	1	0	1	0	d4T	3TC	Nevirapine		d4T	3TC	Nevirapine				0	0	0
A1130	27	0		131	131	0	ART-naive	0	NGT	NGT	5	1.41	0.313333	18.8	0.51	A1130	8	31.57	10.05	7.13	5.7	58.39	1.9		3.18	0.94	0.74	2.01
B426	45	1	44	216	216	1	ART-R1	1	IFG	PreDM	5.6	0.69	0.171733	6.57	0.74	B426	6.7	35.42	31.57	45.76	2.9	2.65	1.6		7.27	1.12	1.81	4.95	8			8	1	0	1	0	d4T	3TC	Nevirapine		d4T	3TC	Nevirapine				0	0	0
B160	29	0	42	355	355	1	ART-R1	0	NGT	NGT	4.6	3.76	0.768711	68.36	0.35	B160	5.1	55.45	103.38	27.49	5.8	34.55	2.1		4.27	0.72	1.29	2.65	23	26		49	1	0	0	1	AZT	3TC	Nevirapine		d4T	3TC	Nevirapine	AZT	3TC	Nevirapine	0	0	0
A662	24	1			403	0	ART-naive	1	IFG/IGT	PreDM	6.9	6.55	2.00867	38.53	0.26	A662	9.3	21.52	6.24	0.95	8.2	18.58	1.3		3.21	0.71	0.87	2.02
A1171	27	0		557	557	0	ART-naive	0	NGT	NGT	4.2	4.84	0.903467	138.29	0.33	A1171	5.4	21.88	14.2	2.93	4.7	15.29	1		2.81	0.51	0.58	2
A1206	31	0		154	154	0	ART-naive	0	NGT	NGT	4.6	7.61	1.55582	138.36	0.28	A1206	5.2	59.2	85.98	11.3	5.5	48.9	0.8		2.91	0.73	0.56	2.02
C1315	34	0	211	587	587	2	ART-R2	1	IGT	PreDM	4.9	16.98	3.69787	242.57	0.23	C1315	9.3	158.25	32.11	1.89	10.3	221.92	2.1		5.46	2.8	1.14	3.05	14	15	7	29	1	0	0	1	AZT	dDI	Kaletra		d4T	3TC	Nevirapine	AZT	dDI	Kaletra	0	0	0
A1159	36	1		193	193	0	ART-naive	0	NGT	NGT	4.8	1.17	0.2496	18	0.58	A1159	6.8	3.4	1.12	0.95	5.5	23.72	0.8		3.54	0.83	0.78	2.38
A578	31	1		313	313	0	ART-naive	0	NGT	NGT	5.5	2.67	0.652667	26.7	0.37	A578	6.8	5.04	1.82	0.68	6.5	30.99	2.3		4.51	1.32	0.91	3
C1370	38	0	104	545	545	2	ART-R2	1	IGT	PreDM	4.9	10	2.17778	142.86	0.26	C1370	9.6	139.9	27.64	2.76	7.9	165.09	4.2		4.64	1.92	1.03	2.74	16	23	23	39	1	0	0	1	AZT	dDI	Kaletra		d4T	3TC	Efavirenz	AZT	dDI	Kaletra	0	1	0
A722	37	0		34	34	0	ART-naive	0	NGT	NGT	4.3	6.05	1.15622	151.25	0.31	A722	7.2	110.68	36.08	5.96	6	34.36	1.6		3.4	1.92	0.72	1.81
B603	37	0	113	99	99	1	ART-R1	0	NGT	NGT	4.6	0.83	0.169689	15.09	0.75	B603	5.3	7	8.81	10.62	3.8	1.14	1.2		3.33	1.13	0.81	2.01	16			16	1	0	1	0	d4T	3TC	Nevirapine		d4T	3TC	Nevirapine				0	0	0
A1265	43	0		174	174	0	ART-naive	0	NGT	NGT	4.7	3.14	0.655911	52.33	0.37	A1265	5.8	13.68	9.58	3.05	5.7	8.15	2.5		2.77	1.14	0.62	1.63
C270	23	0	175	401	401	2	ART-R2	0	NGT	NGT	5.3	9.9	2.332	110	0.25	C270	6.8	69.09	39.46	3.99	5.1	42.5	0.9		2.95	0.89	0.84	1.71	26		24	26	1	0	1	0	d4T	3TC	Kaletra		d4T	3TC	Nevirapine	d4T	3TC	Kaletra	0	0	0
A1060	53	0		923	923	0	ART-naive	0	NGT	NGT	5.3	5.5	1.29556	61.11	0.3	A1060	7.7	35.44	12.47	2.27	5.2	16.32		1	2.93	0.53	0.72	1.97
A440	29	0		18	18	0	ART-naive	0	NGT	NGT	4.3	0.88	0.168178	22	0.75	A440	6.2	40.34	20.77	23.6	4.5	6.87	1.6		4	0.91	1.37	2.22
C1395	28	0	81	726	726	2	ART-R2	0	NGT	NGT	5.3	13.48	3.17529	149.78	0.23	C1395	6.3	167.95	154.47	11.46	6	158.51	1.9		5.63	1.3	1.35	3.69	14	19	19	33	1	0	0	1	AZT	dDI	Kaletra		d4T	3TC	Nevirapine	AZT	dDI	Kaletra	0	0	0
A637	25	0		186	186	0	ART-naive	0	NGT	NGT	4.9	5.47	1.19124	78.14	0.3	A637	6.3	18.92	9.61	1.76	4	21.07	1.3		3.4	0.92	0.7	2.28
A1125	33	1		396	396	0	ART-naive	0	NGT	NGT	4.5	2.61	0.522	52.2	0.41	A1125	8.2	22.84	5.47	2.09	4.3	8.19	2.4		3.97	0.52	1.88	1.85
A252	31	0		158	158	0	ART-naive	0	NGT	NGT	4.5	2.39	0.478	47.8	0.42	A252	5.7	25.69	19.42	8.12	4.1	15.79	2.2		3.33	0.82	0.64	2.32
B506	30	1	75	235	235	1	ART-R1	1	IFG	PreDM	5.6	7.26	1.80693	69.14	0.27	B506	5.6	16.18			4.3	10.11	2.4		6.31	1.21	1.91	3.85	6			6	1	0	1	0	d4T	3TC	Nevirapine		d4T	3TC	Nevirapine				0	0	0
A967	48	0		517	517	0	ART-naive	0	NGT	NGT	5	3.11	0.691111	41.47	0.36	A967	6.7	37	19.94	6.41	6.3	25.2	1		4.3	0.76	0.97	2.98
A306	26	0		163	163	0	ART-naive	0	NGT	NGT	5.3	3.82	0.899822	42.44	0.33	A306	7.3	24.25	10.22	2.67	4.1	14.53	1.6		5.7	1.3	1.54	3.57
C1382	35	0	132	447	447	2	ART-R2	1	DM	DM	6.5	9.02	2.60578	60.13	0.25	C1382	11.7	49.75	7.83	0.87	11.4	45.11	2.2		4.3	1.23	0.84	2.9		40	10	40	0	1	0	1	AZT	dDI	Kaletra	Combivir	AZT	3TC	Nevirapine	AZT	dDI	Kaletra	0	0	0
B108	27	0	61	583	583	1	ART-R1	0	NGT	NGT	4.9	5.6	1.21956	80	0.3	B108	5.4	29.56	47.92	8.56	4.1	4.96	2.3		4	0.52	0.95	2.81	19	25		44	1	0	0	1	AZT	3TC	Nevirapine		d4T	3TC	Nevirapine	Combivir		Nevirapine	0	0	0
C1358	30	0	132	441	441	2	ART-R2	0	NGT	NGT	4.5	9.67	1.934	193.4	0.27	C1358	6.9	102.28	38.59	3.99	6.3	42.74	4.6		5.73	2.44	0.91	3.71	31		25	31	1	0	1	0	d4T	3TC	Kaletra		d4T	3TC	Nevirapine	d4T	3TC	Kaletra	0	0	0
A901	51	1		10	10	0	ART-naive	0	NGT	NGT	5.2	7.45	1.72178	87.65	0.27	A901	7.1	30.45	12.11	1.62	7	45.62	1.3		3.06	1.3	0.65	1.82
A119	28	0		138	138	0	ART-naive	0	NGT	NGT	4.4	0.56	0.109511	12.44	1.11	A119	5.4	10.37	9.81	17.52	3.7	4.35	2.1		4.2	1.4	0.84	2.72
C1357	35	1	4	591	591	2	ART-R2	1	IFG/IGT	PreDM	6.1	8.49	2.30173	65.31	0.25	C1357	9.1	116.12	35.88	4.23	8.2	83.04	1.7		5.73	5.44	1.03	2.23	10	10	10	20	1	0	0	1	AZT	3TC	Kaletra		d4T	3TC	Efavirenz	Combivir		Kaletra	0	1	0
C1343	34	0	15	619	619	2	ART-R2	0	NGT	NGT	4.2	0.63	0.1176	18	1.03	C1343	6.5	68.79	29.63	47.04	3.7	46.32	2.3		4.38	0.86	1.08	2.91	10	31	31	41	1	0	0	1	AZT	3TC	Kaletra		d4T	3TC	Efavirenz	Combivir		Kaletra	0	1	0
A957	32	0		458	458	0	ART-naive	0	NGT	NGT	5.1	5.4	1.224	67.5	0.3	A957	6	31.23	28.7	5.31	6.2	17.13	1.8		2.52	1	0.69	1.38
C218	45	0		485	485	2	ART-R2	0	NGT	NGT	4.8	5.55	1.184	85.38	0.3	C218	5.3	29.56	48.02	8.65	4.4	20.18	1.6		5.49	0.93	0.99	4.08		25	17	25	0	1	0	1	AZT	dDI	Kaletra		AZT	3TC	Efavirenz	AZT	dDI	Kaletra	0	1	0
C1312	26	0	4	468	468	2	ART-R2	0	NGT	NGT	5	20.05	4.45556	267.33	0.22	C1312	7.6	170.51	57.87	2.89	5.5	60.22	1.4		4.81	1.07	1.03	3.29	5	15	18	20	1	0	0	1	AZT	3TC	Kaletra		d4T	3TC	Nevirapine	Combivir		Kaletra	0	0	0
A960	25	0		335	335	0	ART-naive	0	NGT	NGT	4.5	2.55	0.51	51	0.41	A960	6.2	74.89	42.55	16.69	5.1	17.58	2.3		2.98	0.65	0.85	1.83
A703	39	0		665	665	0	ART-naive	1	DM	DM	7.2	5.65	1.808	30.54	0.27	A703	11	58	13.78	2.44	11.8	121.35	1.8		5.1	1.09	0.98	3.62
B221	37	1	126	226	226	1	ART-R1	0	NGT	NGT	4.7	2.62	0.547289	43.67	0.4	B221	5.1	15.79	32.93	12.57	4.1	6.46	3.6		4.26	1.18	1.34	2.38	9			9	1	0	1	0	d4T	3TC	Nevirapine		d4T	3TC	Nevirapine				0	0	0
A594	34	1		385	385	0	ART-naive	0	NGT	NGT	5.2	2.34	0.5408	27.53	0.4	A594	6.7	28.23	17.26	7.38	5.5	14.95	1.5		3.61	1.31	0.77	2.24
A1049	31	0		144	144	0	ART-naive	0	NGT	NGT	5	5.03	1.11778	67.07	0.31	A1049	6.6	85.92	50.56	10.05	5.4	21.46	2		3.39	0.91	0.67	2.31
B373	51	0	60	218	218	1	ART-R1	0	NGT	NGT	5.2	4.76	1.10009	56	0.31	B373	6.4	88.8	70.03	14.71	7.1	25.5	2.8		7.86	0.83	2	5.48	8			8	1	0	1	0	d4T	3TC	Nevirapine		d4T	3TC	Nevirapine				0	0	0
A1261	30	0		531	531	0	ART-naive	0	NGT	NGT	5.4	18.68	4.4832	196.63	0.22	A1261	8.4	127	36.11	1.93	6.6	63.82	1.3		4.02	0.64	0.81	2.92
A674	21	0		264	264	0	ART-naive	0	NGT	NGT	4.5	10.14	2.028	202.8	0.26	A674	5.6	115.1	95.42	9.41	4.9	71.82	1.8		3.39	1.02	0.7	2.23
B733	42	0	202	300	300	1	ART-R1	0	NGT	NGT	5.1	2.22	0.5032	27.75	0.41	B733	6.8	25.86	13.91	6.26	5.5	15.89	1.5		3.09	0.87	0.73	1.96	10			10	1	0	1	0	d4T	3TC	Nevirapine		d4T	3TC	Nevirapine				0	0	0
A1210	32	0		125	125	0	ART-naive	0	NGT	NGT	5	5.14	1.14222	68.53	0.31	A1210	7.7	45.19	14.83	2.89	5.5	20.8	0.8		5.72	0.98	0.95	4.32
A584	30	0			182	0	ART-naive	1	IFG/IGT	PreDM	6.2	7.07	1.94818	52.37	0.26	A584	7	22.41	19.18	2.71	9.9	59.89	1.7		3.61	0.76	0.88	2.38
A962	25	0		656	656	0	ART-naive	0	NGT	NGT	5.1	7.79	1.76573	97.38	0.27	A962	7.5	25.91	7.55	0.97	6.1	29.16	1.8		2.63	0.41	0.78	1.66
A453	38	0		479	479	0	ART-naive	1	IFG/IGT	PreDM	5.6	5.42	1.34898	51.62	0.29	A453	8.3	31.28	9.58	1.77	9.1	19.78	1.6		4.38	0.83	1.94	2.06
A810	45	0		441	441	0	ART-naive	1	IGT	PreDM	5	7.82	1.73778	104.27	0.27	A810	9.3	136.45	29.91	3.83	7.8	48.72	2.6		3.25	0.6	0.8	2.18
C1356	32	1	179	467	467	2	ART-R2	1	IFG/IGT	PreDM	6.1	17.36	4.70649	133.54	0.21	C1356	8.2	256.96	114.1	6.57	8.4	78.56	1.2		4.58	0.97	0.93	3.21	22		21	22	1	0	1	0	d4T	3TC	Kaletra		d4T	3TC	Efavirenz	d4T	3TC	Kaletra	0	1	0
B1267	29	0	87	173	173	1	ART-R1	0	NGT	NGT	4.6	23.72	4.84942	431.27	0.21	B1267	5.8	151.08	106.13	4.47	6.1	104.05	2.7		4.07	0.46	1.81	2.05		26		26	0	1	0	1	AZT	3TC	Nevirapine		AZT	3TC	Nevirapine				0	0	0
A377	28	0		66	66	0	ART-naive	0	NGT	NGT	5	18.3	4.06667	244	0.22	A377	5.4	168.37	375.17	20.5	2.3	5.47	2.2		4.39	0.73	1.05	3.01
A481	40	1		169	169	0	ART-naive	0	NGT	NGT	5.4	4.38	1.0512	46.11	0.32	A481	8.1	53.53	18.2	4.16	5.6	47.73	2.4		3.42	1.14	0.87	2.03
A1155	31	1		180	180	0	ART-naive	0	NGT	NGT	4.9	3.49	0.760044	49.86	0.35	A1155	6	9.63	5.58	1.6	5.6	24.41	2.4		2.97	0.81	0.64	1.96
B54	46	0	9	152	152	1	ART-R1	0	NGT	NGT	4.3	1.13	0.215956	28.25	0.63	B54	5.1	30.49	36.7	32.48	3.9	10.71	1.5		7.15	0.52	2.29	4.62		89		89	0	1	0	1	AZT	3TC	Nevirapine		AZT	3TC	Nevirapine				0	0	0
B34	30	0	180	574	574	1	ART-R1	0	NGT	NGT	4.6	6.81	1.39227	123.82	0.29	B34	7.1	290.89	113.63	16.69	5.5	134.48	3.3		1.08	0.58	0.57	0.25	14	4		18	1	0	0	1	AZT	3TC	Nevirapine		d4T	3TC	Nevirapine	AZT	3TC	Nevirapine	0	0	0
A568	51	1		53	53	0	ART-naive	0	NGT	NGT	4.7	4.69	0.979689	78.17	0.32	A568	6.2	11.1	4.27	0.91	5.1	26.03	1.4		3.61	1.17	0.97	2.11
A991	35	0		597	597	0	ART-naive	1	IFG	PreDM	5.8	24.38	6.28462	212	0.2	A991	7.8	83.42	29.52	1.21	7.1	95.92	2.3		4.91	2.33	0.8	3.05
B358	30	0	188	553	553	1	ART-R1	0	NGT	NGT	4.7	4.02	0.839733	67	0.34	B358	4	164.39			5.2	51.13	1.2		3.83	0.68	1.66	1.86	20	27		47	1	0	0	1	AZT	3TC	Nevirapine		d4T	3TC	Nevirapine	Combivir		Nevirapine	0	0	0
A1038	35	0		180	180	0	ART-naive	1	IFG	PreDM	5.6	10.12	2.51876	96.38	0.25	A1038	9.7	64.81	13.34	1.32	5.2	23.71	0.8		4.63	1.03	1.15	3.01
A633	26	0		123	123	0	ART-naive	0	NGT	NGT	5	4.1	0.911111	54.67	0.33	A633	7.4	31.75	11.52	2.81	5.8	27.5	1.1		2.26	0.77	0.51	1.4
B115	31	0	110	234	234	1	ART-R1	0	NGT	NGT	5.1	9.39	2.1284	117.38	0.26	B115	6.3	103.35	78.3	8.34	5.6	29.7	2.3		3.42	0.85	1.28	1.75	11	19		30	1	0	0	1	AZT	3TC	Nevirapine		d4T	3TC	Nevirapine	Combivir		Nevirapine	0	0	0
C1347	46	0	143	956	956	2	ART-R2	1	IGT	PreDM	4.7	3.23	0.674711	53.83	0.37	C1347	9.6	48.78	9.3	2.88	8.7	11.68	3.5		3	2.36	1.3	0.63	20	34	34	54	1	0	0	1	AZT	dDI	Kaletra		d4T	3TC	Efavirenz	AZT	dDI	Kaletra	0	1	0
B976	28	0	77	49	49	1	ART-R1	0	NGT	NGT	5.1	7.99	1.81107	99.88	0.27	B976	7.4	132.5	54.13	6.78	6.6	70.93	0.8		4.35	1.99	0.76	2.69		16		16	0	1	0	1	AZT	3TC	Nevirapine		AZT	3TC	Nevirapine				0	0	0
B909	45	1	116		326	1	ART-R1	0	NGT	NGT	4.7	1.88	0.392711	31.33	0.46	B909	8.1	19.57	5.2	2.77	5.7	22.91	1.1		5.23	0.97	1.57	3.22	6			6	1	0	1	0	d4T	3TC	Nevirapine		d4T	3TC	Nevirapine				0	0	0
A778	37	0		320	320	0	ART-naive	0	NGT	NGT	5.1	0.45	0.102	5.63	1.2	A778	8.2	34.2	10.89	24.19	6.5	21.09	1.9		3.58	0.67	1.12	2.16
A1275	46	0		382	382	0	ART-naive	1	IGT	PreDM	5.2	10.33	2.38738	121.53	0.25	A1275	8.1	110.93	34.69	3.36	8.2	58.32	0.8		5.78	0.79	1.72	3.7
B412	33	0	166	347	347	1	ART-R1	0	NGT	NGT	5.2	5.33	1.23182	62.71	0.3	B412	6.8	15.61	6.43	1.21	4.5	8.53	1.5		4.55	1.41	1.49	2.42	3	14		17	1	0	0	1	AZT	3TC	Nevirapine		d4T	3TC	Nevirapine	AZT	3TC	Nevirapine	0	0	0
B239	23	1	52	252	252	1	ART-R1	0	NGT	NGT	4.7	4.25	0.887778	70.83	0.33	B239	6.2	29.95	17.13	4.03	3.5	20.07	3.1		3.86	1.28	0.92	2.36	10			10	1	0	1	0	d4T	3TC	Nevirapine		d4T	3TC	Nevirapine				0	0	0
A1257	35	0		461	461	0	ART-naive	0	NGT	NGT	5.3	4.25	1.00111	47.22	0.32	A1257	8	70.38	24.49	5.76	5.1	15.26	1.2		4.19	0.44	1.84	2.15
A1289	24	0		431	431	0	ART-naive	0	NGT	NGT	3.7	4.42	0.726844	442	0.36	A1289	5	44.91	31.15	7.05	4.8	29.27	2.6		2.81	0.54	0.66	1.9
B734	32	0	137	455	455	1	ART-R1	0	NGT	NGT	5.3	3.95	0.930444	43.89	0.33	B734	6.6	33.24	22.53	5.7	4.3	19.8	1.5		3.36	0.96	0.76	2.16	11	16		27	1	0	0	1	AZT	3TC	Nevirapine		d4T	3TC	Nevirapine	AZT	3TC	Nevirapine	0	0	0
B85	26	0	183	604	604	1	ART-R1	0	NGT	NGT	4.8	10.39	2.21653	159.85	0.26	B85	7.4	59.22	18.78	1.81	5.7	105.25	1.9		3.28	0.85	0.6	2.29	8			8	1	0	1	0	d4T	3TC	Nevirapine		AZT	3TC	Nevirapine	d4T	3TC	Nevirapine	0	0	0
C1371	30	0	78	387	387	2	ART-R2	0	NGT	NGT	5.3	8.36	1.96924	92.89	0.26	C1371	6.6	62.56	41.69	4.99	6.5	46.44	1.2		3.7	0.96	0.6	2.66		47	47	47	0	0	0	1	AZT	dDI	Kaletra					AZT	dDI	Kaletra	0	0	0
A949	31	0		766	766	0	ART-naive	1	IGT	PreDM	4.8	5.82	1.2416	89.54	0.3	A949	8.8	10.53	1.18	0.2	8.1	21.55	1.8		3.96	0.93	1.13	2.41
C1429	34	0	246	722	722	2	ART-R2	1	IFG/IGT	PreDM	5.8	10.57	2.72471	91.91	0.24	C1429	7.3	105.49	63.28	5.99	7.8	94.75	2.9		5.61	2.81	1.14	3.19	36		35	36	1	0	1	0	d4T	3TC	Kaletra		d4T	3TC	Nevirapine	d4T	3TC	Kaletra	0	0	0
B699	28	0	192	225	225	1	ART-R1	1	IFG	PreDM	5.6	21.94	5.46062	208.95	0.21	B699	7	95.08	52.24	2.38	6.1	42.43	2.2		4.17	0.7	0.97	2.88	8			8	1	0	1	0	d4T	3TC	Nevirapine		d4T	3TC	Nevirapine				0	0	0
B1054	52	0	73	214	214	1	ART-R1	1	IFG/IGT	PreDM	6.3	11.79	3.3012	84.21	0.23	B1054	10.6	41.07	6.81	0.58	8.1	45.19	1.5		4.51	1.16	1.12	2.86		11		11	0	1	0	1	AZT	3TC	Nevirapine		AZT	3TC	Nevirapine				0	0	0
B288	47	0	126	300	300	1	ART-R1	0	NGT	NGT	5.1	14.83	3.36147	185.38	0.23	B288	6.3	101.69	72.38	4.88	6.2	97.78	1.4		4.79	0.98	1.38	2.96		12		12	0	1	0	1	AZT	3TC	Nevirapine		AZT	3TC	Nevirapine				0	0	0
A635	24	0		745	745	0	ART-naive	0	NGT	NGT	5	4.1	0.911111	54.67	0.33	A635	7.8	43.89	14.21	3.47	7	50.14	1.6		4.07	0.87	1	2.67
A1002	24	0		499	499	0	ART-naive	0	NGT	NGT	5.3	6.5	1.53111	72.22	0.28	A1002	5.8	29.46	45.92	7.06	5.1	35.31	1.4		3.37	0.73	1.11	1.93
C1337	34	1	6	186	186	2	ART-R2	0	NGT	NGT	5.4	5.92	1.4208	62.32	0.29	C1337	9.6	147.51	33.71	5.69	4.6	5.78	1.3		4.92	0.64	1.57	3.06	12		11	12	1	0	1	0	d4T	3TC	Kaletra		d4T	3TC	Efavirenz	d4T	3TC	Kaletra	0	1	0
C975	37	0			182	2	ART-R2	0	NGT	NGT	4.9	2.98	0.648978	42.57	0.37	C975	6.9	20.12	8.57	2.88	5.8	17.15	3.2		3.52	0.52	1.2	2.08		25	25	25	0	1	0	1	AZT	dDI	Kaletra					AZT	dDI	Kaletra	0	0	0
B133	32	0	88	208	208	1	ART-R1	0	NGT	NGT	5	16.77	3.72667	223.6	0.23	B133	6.9	102.07	44.89	2.68	5.3	59.67	2.5		3.25	0.91	0.75	2.09	14			14	1	0	1	0	d4T	3TC	Nevirapine		d4T	3TC	Nevirapine				0	0	0
A541	39	0		73	73	0	ART-naive	0	NGT	NGT	4.6	16.81	3.43671	305.64	0.23	A541	8.3	125.46	29.36	1.75	5.6	137.73	1.8		4.12	1.02	1.14	2.52
B1019	38	0	135	279	279	1	ART-R1	0	NGT	NGT	4.7	1.75	0.365556	29.17	0.47	B1019	6.3	1.49			3.9	5.19	2.5		2.86	0.64	1.16	1.41	15			15	1	0	1	0	d4T	3TC	Nevirapine		d4T	3TC	Nevirapine				0	0	0
B902	31	0	297	651	651	1	ART-R1	0	NGT	NGT	4.7	16.15	3.37356	269.17	0.23	B902	8.7	132.94	29.2	1.81	7.1	105.35	2.8		4.74	2.48	1.04	2.57	34			34	1	0	1	0	d4T	3TC	Nevirapine		d4T	3TC	Nevirapine				0	0	0
A716	34	1		63	63	0	ART-naive	1	IGT	PreDM	5.3	5.73	1.34973	63.67	0.29	A716	10.3	105.3	19.91	3.48	7.8	69.68	2.4		3.22	1.07	0.73	2
A1335	20	0			458	0	ART-naive	0	NGT	NGT	4.1	4.54	0.827289	151.33	0.34	A1335	8.1	56.29	12.94	2.85	4.6	50.69	1		1.57	0.51	0.44	0.9
C1308	33	0	87	507	507	2	ART-R2	0	NGT	NGT	4.4	6.94	1.35716	154.22	0.29	C1308	8.2	68.31	16.15	2.33	5.4	52.77	2.8		5.29	2.24	1.07	3.2	78	22	21	99	1	0	0	1	AZT	dDI	Kaletra		d4T	3TC	Nevirapine	AZT	dDI	Kaletra	0	0	0
C1405	30	0			438	2	ART-R2	0	NGT	NGT	4.5	3.16	0.632	63.2	0.38	C1405	6.5	44.97	20.91	6.62	5.2	33.33	1		3.68	0.82	0.83	2.48						0
C1351	32	0	45	456	456	2	ART-R2	1	IGT	PreDM	4.4	16.53	3.23253	367.33	0.23	C1351	6.6	69.76	24.2	1.46	8.3	143.12	3.6		3.9	1.27	0.74	2.58	16	29	25	45	0	1	0	1	AZT	dDI	Kaletra	Combivir	AZT	3TC	Nevirapine	AZT	dDI	Kaletra	0	0	0
B102	29	0	179	395	395	1	ART-R1	0	NGT	NGT	4.9	3.33	0.7252	47.57	0.36	B102	7.3	28.65	10.55	3.17	5.2	29.64	1.8		4.73	0.75	1.51	2.88	13			13	1	0	1	0	d4T	3TC	Nevirapine		d4T	3TC	Nevirapine				0	0	0
B444	22	0	46	329	329	1	ART-R1	0	NGT	NGT	4.3	3.12	0.596267	78	0.39	B444	8.1	40.54	9.85	3.16	4.5	26.56	2		4.64	0.88	0.85	3.39	23			23	1	0	1	0	d4T	3TC	Nevirapine		d4T	3TC	Nevirapine				0	0	0
A1232	33	0		366	366	0	ART-naive	1	IGT	PreDM	5.3	5.16	1.21547	57.33	0.3	A1232	7.2	26.24	11.09	2.15	7.9	29.2	0.8		5.56	1.45	2.15	2.75
A1147	26	0		91	91	0	ART-naive	0	NGT	NGT	4.2	15.1	2.81867	431.43	0.24	A1147	6.4	73.35	26.48	1.75	4.9	164.56	2		4.35	0.71	0.85	3.18
C1425	48	0	132	418	418	2	ART-R2	1	IFG/IGT	PreDM	6.8	7.23	2.18507	43.82	0.26	C1425	10.8	21.02	3.45	0.48	10.3	35.84	1.3		3.61	1.12	1.05	2.05	31	39	13	70	1	0	0	1	AZT	dDI	Kaletra		d4T	3TC	Efavirenz	AZT	dDI	Kaletra	0	1	0
B238	33	0	157	447	447	1	ART-R1	0	NGT	NGT	4.8	11.6	2.47467	178.46	0.25	B238	6.5	63.55	30.56	2.63	6.6	92.07	0.9		2.53	1.19	0.73	1.26	19	26		45	1	0	0	1	AZT	3TC	Nevirapine		d4T	3TC	Nevirapine	Combivir		Nevirapine	0	0	0
B1162	41	0	153	460	460	1	ART-R1	0	NGT	NGT	4.5	1.65	0.33	33	0.5	B1162	5.1	24.1	37.42	22.68	5.4	31.47	1.2		2.77	0.75	1.29	1.14	14			14	1	0	1	0	d4T	3TC	Nevirapine		d4T	3TC	Nevirapine				0	0	0
B1017	35	0		115	115	1	ART-R1	0	NGT	NGT	5.3	7.77	1.83027	86.33	0.27	B1017	8.1	83.7	27.12	3.49	7	32.27	2.4		2.99	1.84	0.69	1.46	34			34	1	0	1	0	d4T	3TC	Nevirapine		d4T	3TC	Efavirenz	d4T	3TC	Nevirapine	1	0	0
B773	68	0	125	245	245	1	ART-R1	1	IFG	PreDM	6.6	4.29	1.2584	27.68	0.3	B773	5.7	43.29			4.7	13.94	1.7		4.63	0.77	1.39	2.89		11		11	0	1	0	1	AZT	3TC	Nevirapine		AZT	3TC	Nevirapine				0	0	0
A141	20	0		259	259	0	ART-naive	0	NGT	NGT	4.4	3.8	0.743111	84.44	0.36	A141	5.5	30.62	24.38	6.42	5.2	14.15	2.1		3.16	1.35	0.65	1.9
A161	56	0		47	47	0	ART-naive	0	NGT	NGT	4.4	3.91	0.764622	86.89	0.35	A161	8.6	79.95	18.1	4.63	6.9	30.8	2.7		4.57	1.42	0.95	2.97
B246	27	1	144	161	161	1	ART-R1	0	NGT	NGT	5.1	6.44	1.45973	80.5	0.29	B246	5.4	77.13	235.63	36.59	2.9	13.67		1	5.52	1.08	1.08	3.95	12			12	1	0	1	0	d4T	3TC	Nevirapine		d4T	3TC	Nevirapine				0	0	0
A791	35	0		233	233	0	ART-naive	0	NGT	NGT	4.7	0.1	0.020889	1.67	-1.32	A791	7	20.06	8.68	86.78	5.4	30.97	1.8		3.22	1.67	0.54	1.92
A514	43	0		117	117	0	ART-naive	1	DM	DM	5.8	3.16	0.814578	27.48	0.34	A514	8.3	23.34	8.07	2.55	11.3	42.75	1.6		3.01	0.61	0.54	2.19
B767	37	1	164	280	280	1	ART-R1	0	NGT	NGT	5.3	2.81	0.661911	31.22	0.37	B767	7.7	34.94	13.39	4.76	5.6	10.81	2.3		3.51	0.99	0.73	2.33	9			9	1	0	1	0	d4T	3TC	Nevirapine		d4T	3TC	Nevirapine				0	0	0
A656	42	1		161	161	0	ART-naive	0	NGT	NGT	4.3	2.46	0.470133	61.5	0.42	A656	5.7	4.36	1.36	0.55	6.8	23.24	2.2		2.61	0.83	0.61	1.62
B804	42	0	198	390	390	1	ART-R1	1	IFG	PreDM	6	11.06	2.94933	88.48	0.24	B804	5.7	30.49			5.2	25.22	1.3		2.36	0.68	0.54	1.51	19			19	1	0	1	0	d4T	3TC	Nevirapine		d4T	3TC	Nevirapine				0	0	0
B90	42	0	134	576	576	1	ART-R1	0	NGT	NGT	5.2	4.41	1.0192	51.88	0.32	B90	6.9	46.75	24.91	5.65	5.7	19.13	1.9		4.54	0.8	1.22	2.96	9	10		19	1	0	0	1	AZT	3TC	Nevirapine		d4T	3TC	Efavirenz	AZT	3TC	Nevirapine	1	0	0
B1018	39	1	203	500	500	1	ART-R1	0	NGT	NGT	4.9	1.67	0.363689	23.86	0.48	B1018	7.2	13.61	5.19	3.11	7.3	12.71		1	6.05	1.28	1.37	4.1	23			23	1	0	1	0	d4T	3TC	Nevirapine		d4T	3TC	Nevirapine				0	0	0
B156	25	0	81	488	488	1	ART-R1	0	NGT	NGT	4.9	4.57	0.995244	65.29	0.32	B156	7.7	20.1	5.55	1.21	5.3	27.2	2.6		4.26	0.85	1.41	2.46	8			8	1	0	1	0	d4T	3TC	Nevirapine		d4T	3TC	Nevirapine				0	0	0
A278	31	0		314	314	0	ART-naive	0	NGT	NGT	4.7	2.04	0.426133	34	0.44	A278	4.3	11.44			4.3	12.72	3.4		3.43	0.78	0.87	2.21
C1394	38	0	66	342	342	2	ART-R2	0	NGT	NGT	4.6	9.51	1.94427	172.91	0.26	C1394	5	20.13	26.55	2.79	5.4	19.52	2.7		2.55	1.82	0.5	1.22	19	27	23	46	1	1	0	1	AZT	3TC	Kaletra		AZT	3TC	Efavirenz	Combivir		Kaletra	0	1	0
B200	52	0			757	1	ART-R1	0	NGT	NGT	5.1	17.09	3.87373	213.63	0.22	B200	6.7	162.03	90.59	5.3	2.9	20.25	2.2		4.19	1.4	1.09	2.46	11			11	0	1	0	1	AZT	3TC	Nevirapine		AZT	3TC	Nevirapine				0	0	0
C1385	57	1	170	567	567	2	ART-R2	1	IFG	PreDM	5.6	3.87	0.9632	36.86	0.33	C1385	7.7	41.01	17.69	4.57	6	14.02	1.8		4.5	1.33	1.28	2.62	7	33	33	40	1	0	0	1	AZT	dDI	Kaletra		d4T	3TC	Efavirenz	AZT	dDI	Kaletra	0	1	0
A245	47	0		244	244	0	ART-naive	0	NGT	NGT	4.6	1.89	0.3864	34.36	0.46	A245	6.9	20.04	7.89	4.18	4.7	10.83	3.6		2.25	0.95	0.36	1.46
A838	34	0		605	605	0	ART-naive	0	NGT	NGT	4.4	1.71	0.3344	38	0.5	A838	7.4	17.95	5.41	3.17	6.2	16.56	2.5		2.16	0.95	0.71	1.02
A552	33	0		437	437	0	ART-naive	1	IFG	PreDM	5.8	4.45	1.14711	38.7	0.31	A552	7.6	53.56	27.28	6.13	6.8	18.08	1.5		4.06	0.62	0.62	3.16
A1281	30	0		176	176	0	ART-naive	0	NGT	NGT	4.4	8.5	1.66222	188.89	0.28	A1281	6.1	64.39	32.88	3.87	4.4	41.65	0.8		2.11	0.45	0.42	1.49
A1070	51	0		316	316	0	ART-naive	1	IFG	PreDM	6.6	17.52	5.1392	113.03	0.21	A1070	11.1	222.32	45.51	2.6	7	80	1.7		4.87	0.77	1.45	3.07
A673	28	0		65	65	0	ART-naive	0	NGT	NGT	4.6	6.82	1.39431	124	0.29	A673	6.3	46.63	23.42	3.43	5.2	15.57	1.3		3.96	1.56	0.9	2.35
B20	36	0	9	483	483	1	ART-R1	0	NGT	NGT	5.5	17.37	4.246	173.7	0.22	B20	6.7	134.8	97.86	5.63	6.8	126.39	2.4		3.8	0.99	0.67	2.68		125		125	0	1	0	1	AZT	3TC	Nevirapine	Combivir	AZT	3TC	Nevirapine				0	0	0
B677	28	0	184	244	244	1	ART-R1	0	NGT	NGT	5.3	0.1	0.023556	1.11	-1.58	B677	7.2	61.31	32.22	322.16	5.3	25.96	2		3.32	0.45	0.96	2.16	6			6	1	0	1	0	d4T	3TC	Nevirapine		d4T	3TC	Nevirapine				0	0	0
A573	21	0		434	434	0	ART-naive	0	NGT	NGT	4.4	3.61	0.705956	80.22	0.36	A573	7.3	69.85	22.84	6.33	5.2	35.04	2.5		3.41	0.57	1.05	2.1
A887	31	0		87	87	0	ART-naive	0	NGT	NGT	4.4	4.71	0.921067	104.67	0.33	A887	5.9	48.73	29.35	6.23	6.1	45.23	1.7		4.47	0.86	0.93	3.15
A1344	21	0		351	351	0	ART-naive	0	NGT	NGT	4.3	7.41	1.41613	185.25	0.29	A1344	6.7	90.86	34.77	4.69	6	36.83	1.7		1.8	0.44	0.41	1.19
A372	24	0		278	278	0	ART-naive	0	NGT	NGT	4.8	5.8	1.23733	89.23	0.3	A372	4.2	27.02			4.1	8.71	1.8		4.33	0.89	1.01	2.92
C1397	40	0	180	499	499	2	ART-R2	0	NGT	NGT	5.3	8.07	1.90093	89.67	0.27	C1397	7.9	48.31	15.48	1.92	7.1	27.28	1.3		5.49	0.85	1.36	3.74	31	26	8	57	1	0	0	1	AZT	3TC	Kaletra		d4T	3TC	Efavirenz	Combivir		Kaletra	0	1	0
B1177	28	0	191	293	293	1	ART-R1	0	NGT	NGT	4.3	4.1	0.783556	102.5	0.35	B1177	5.8	73.25	46.1	11.24	5.2	53.2	1.6		3.62	0.5	1.23	2.16	18			18	1	0	1	0	d4T	3TC	Nevirapine		d4T	3TC	Nevirapine				0	0	0
B188	49	1	150	535	535	1	ART-R1	0	NGT	NGT	5.3	6.81	1.60413	75.67	0.28	B188	7.1	56.39	27.54	4.04	6	22.64	1.6		4.01	1.17	1.14	2.34	11			11	1	0	1	0	d4T	3TC	Nevirapine		d4T	3TC	Nevirapine				0	0	0
C1379	26	0	73	619	619	2	ART-R2	0	NGT	NGT	5.2	22.7	5.24622	267.06	0.21	C1379	8.5	241.54	66.32	2.92	7.6	218.18	5.2		4.13	1.35	0.73	2.79	5	31	30	36	1	0	0	1	AZT	3TC	Kaletra		d4T	3TC	Efavirenz	Combivir		Kaletra	0	1	0
A876	24	0		384	384	0	ART-naive	0	NGT	NGT	4.6	10.27	2.09964	186.73	0.26	A876	5.7	53.25	39.07	3.8	3.5	11.44	1.7		4.05	0.83	1.06	2.61
A1123	24	0		282	282	0	ART-naive	0	NGT	NGT	4.2	3.52	0.657067	100.57	0.37	A1123	7.3	92.3	28.64	8.14	4.4	22.01	1.4		5.11	0.39	1.18	3.75
A649	30	0		304	304	0	ART-naive	0	NGT	NGT	5.1	5.13	1.1628	64.13	0.31	A649	6.4	43.57	29.57	5.76	4.9	25.77	1.8		4.09	0.54	0.93	2.91
B136	36	0	83	249	249	1	ART-R1	1	IGT	PreDM	4.5	5.64	1.128	112.8	0.31	B136	7.6	14.72	2.93	0.52	9.5	104.59	3		4.72	1.28	0.95	3.19	11			11	1	0	1	0	d4T	3TC	Nevirapine		d4T	3TC	Nevirapine				0	0	0
A579	33	0		207	207	0	ART-naive	1	IGT	PreDM	5.5	1.81	0.442444	18.1	0.44	A579	6.9	37.32	25.36	14.01	8.7	70.75	1.6		3.55	0.94	0.61	2.51
B524	30	0	32	220	220	1	ART-R1	0	NGT	NGT	4.9	6.54	1.42427	93.43	0.29	B524	5.8	72.63	73.43	11.23	6.1	53.66	2.2		5.49	0.59	1.74	3.48	13			13	1	0	1	0	d4T	3TC	Nevirapine		d4T	3TC	Nevirapine				0	0	0
B378	34	1	131	337	337	1	ART-R1	1	IFG	PreDM	5.6	3.45	0.858667	32.86	0.34	B378	6.7	17.54	12.81	3.71	4.6	25.13	1.9		2.44	0.84	0.47	1.59	8	17		25	1	0	0	1	AZT	3TC	Nevirapine		d4T	3TC	Nevirapine	Combivir		Nevirapine	0	0	0
C1342	36	0	18	697	697	2	ART-R2	0	NGT	NGT	4.8	8.16	1.7408	125.54	0.27	C1342	8.1	76.4	20.68	2.53	6.2	29.35	2		3	1.21	0.93	1.52	13	42	42	55	1	0	0	1	AZT	dDI	Kaletra		d4T	3TC	Efavirenz	AZT	dDI	Kaletra	0	1	0
B122	23	0	125	680	680	1	ART-R1	0	NGT	NGT	5.1	9.74	2.20773	121.75	0.26	B122	6.4	52.2	32.66	3.35	5	20.26	2		4.95	0.72	1.25	3.37	19			19	1	0	1	0	d4T	3TC	Nevirapine		d4T	3TC	Nevirapine				0	0	0
A379	52	1		217	217	0	ART-naive	0	NGT	NGT	5	3.17	0.704444	42.27	0.36	A379	8	27.09	7.97	2.52	7.6	20.58	1.6		3.26	0.88	0.92	1.94
A232	50	1		191	191	0	ART-naive	0	NGT	NGT	4.9	1.11	0.241733	15.86	0.59	A232	7.3	10.74	4.01	3.61	4.3	5.98	3		4.01	1.3	0.82	2.6
A1183	43	1		239	239	0	ART-naive	0	NGT	NGT	4.4	1.44	0.2816	32	0.54	A1183	6.2	38.82	20.77	14.42	4.4	16.45	1.6		3.82	1.47	1.1	2.05
A1116	59	0		149	149	0	ART-naive	0	NGT	NGT	4.7	0.48	0.100267	8	1.23	A1116	6.3	15.31	9.27	19.31	5.6	7.73	0.8		3.29	1.04	0.79	2.03
A746	36	0				0	Naïve
A1264	32	0		409	409	0	ART-naive	0	NGT	NGT	4.8	5.09	1.08587	78.31	0.31	A1264	6.7	35.13	15.81	3.11	5.3	13.59	2.8		2.26	1.05	0.53	1.25
B225	43	0	207	586	586	1	ART-R1	0	NGT	NGT	5.3	7.99	1.88209	88.78	0.27	B225	8.9	109.33	28.15	3.52	6.6	99.6	3		4.24	1.09	0.99	2.75	20			20	1	0	1	0	d4T	3TC	Nevirapine		d4T	3TC	Efavirenz	d4T	3TC	Nevirapine	1	0	0
B284	33	0	123	375	375	1	ART-R1	0	NGT	NGT	4.9	3.18	0.692533	45.43	0.36	B284	6.2	23.32	15.49	4.87	5.9	18.96	1.2		7.79	0.64	1.31	6.19	18			18	1	0	1	0	d4T	3TC	Nevirapine		d4T	3TC	Nevirapine				0	0	0
B124	35	0	197	273	273	1	ART-R1	0	NGT	NGT	5.1	9.53	2.16013	119.13	0.26	B124	7.1	95.64	43.06	4.52	7.5	101.74	4		6.41	2.73	1.11	4.06	7	11		18	1	0	1	0	d4T	3TC	Nevirapine		AZT	3TC	Nevirapine	d4T	3TC	Nevirapine	0	0	0
A893	32	0		171	171	0	ART-naive	0	NGT	NGT	5.4	5.51	1.3224	58	0.29	A893	9.3	76.01	18.08	3.28	4.5	13.34	1.1		3.53	0.81	0.67	2.49
C1360	32	0	5	672	672	2	ART-R2	1	IGT	PreDM	4.7	11.74	2.45236	195.67	0.25	C1360	7.2	39.39	11.06	0.94	8	10.75	2		7.77	2.16	1.18	5.61	9	18	18	27	1	0	0	1	AZT	3TC	Kaletra		d4T	3TC	Nevirapine	Combivir		Kaletra	0	0	0
A715	37	0		115	115	0	ART-naive	1	IFG/IGT	PreDM	5.6	5.48	1.36391	52.19	0.29	A715	8.5	74.71	23.87	4.36	7.9	66.4	2.1		2.86	1.3	0.32	1.95
A899	27	1		203	203	0	ART-naive	0	NGT	NGT	5	4.08	0.906667	54.4	0.33	A899	6.4	3.73			4.3	9.71	1.1		3.43	0.73	0.97	2.13
A312	28	0		354	354	0	ART-naive	0	NGT	NGT	5.5	6.44	1.57422	64.4	0.28	A312	4.9	47.19			3.4	10.28		1	4.58	0.49	1.56	2.8
A926	42	0		796	796	0	ART-naive	1	IGT	PreDM	4.8	5.46	1.1648	84	0.31	A926	6.1	32.74	20.98	3.84	8.5	19.02	1.1		3.33	1.34	1.02	1.7
B335	29	0	130	430	430	1	ART-R1	0	NGT	NGT	4.6	4.53	0.926133	82.36	0.33	B335	4.2	15.32			4.7	16.86	1.1		4.5	0.85	0.8	3.31	1	31		32	1	0	0	1	AZT	3TC	Nevirapine		d4T	3TC	Nevirapine	AZT	3TC	Nevirapine	0	0	0
A1254	43	0		153	153	0	ART-naive	0	NGT	NGT	4.2	6.67	1.24507	190.57	0.3	A1254	7.3	96.17	28.87	4.33	5.5	186.98	1		2.97	0.94	0.66	1.88
A531	28	0		106	106	0	ART-naive	1	IFG	PreDM	5.6	7.11	1.7696	67.71	0.27	A531	8.2	54.3	18.15	2.55	6.6	29.16	3.3		4.5	1.12	0.61	3.38
C1428	40	0	159	640	640	2	ART-R2	1	IFG	PreDM	5.8	5.1	1.31467	44.35	0.3	C1428	5.4	37.55			5	4.67	2.7		4.88	0.82	1.49	3.02	17	42	42	59	1	0	0	1	AZT	dDI	Kaletra		d4T	3TC	Efavirenz	AZT	dDI	Kaletra	0	1	0
A596	38	0		643	643	0	ART-naive	0	NGT	NGT	5	3.71	0.824444	49.47	0.34	A596	7.4	16.71	5.42	1.46	6.6	12.56	2.7		4.86	0.85	1.98	2.49
A854	24	1		653	653	0	ART-naive	1	IFG	PreDM	5.9	4.4	1.15378	36.67	0.31	A854	9.4	57.74	15.24	3.46	6.3	29.64	1.6		3.76	0.71	0.98	2.46
A1248	50	0		250	250	0	ART-naive	1	IGT	PreDM	4.8	1.72	0.366933	26.46	0.47	A1248	7.5	23.69	8.14	4.73	8.6	18.15	0.9		4.99	1.02	0.79	3.74
A969	43	0		377	377	0	ART-naive	0	NGT	NGT	4.5	1.37	0.274	27.4	0.55	A969	5.4	46.24	49.86	36.39	3.6	11.65	1.3		4.4	0.85	1.31	2.7
A09	57	0		58	58	0	ART-naive	1	IGT	PreDM	5.5	12.24	2.992	122.4	0.24	A09	7.9	72.91	25.28	2.07	8	98.34	0.8		3.55	1.53	0.65	2.2
A557	27	1		203	203	0	ART-naive	1	IFG	PreDM	6.1	2.32	0.628978	17.85	0.38	A557	8.1	86.91	42.3	18.23	5	22.78	1.9		3.98	1.55	0.86	2.42
A928	28	0		305	305	0	ART-naive	0	NGT	NGT	5.2	17.72	4.09529	208.47	0.22	A928	6.1	100.94	92.47	5.22	4.4	32.72	1.9		3.13	0.81	0.92	1.84
B78	31	0	140	347	347	1	ART-R1	0	NGT	NGT	5.2	4.58	1.05849	53.88	0.32	B78	5.3	88.17	835.9	182.51	4.3	57.47	2		5.24	1.35	0.87	3.76	10	10		20	1	0	0	1	AZT	3TC	Nevirapine		d4T	3TC	Nevirapine	AZT	3TC	Nevirapine	0	0	0
B380	35	0	94	453	453	1	ART-R1	0	NGT	NGT	5.2	2.67	0.617067	31.41	0.38	B380	6.7	98.15	63.65	23.84	5.4	41.53	1.7		5.66	1.71	1.17	3.71	21	8		29	0	1	0	1	AZT	3TC	Nevirapine		AZT	3TC	Efavirenz	AZT	3TC	Nevirapine	1	0	0
B295	30	0	84	220	220	1	ART-R1	0	NGT	NGT	5.3	0.1	0.023556	1.11	-1.58	B295	4.6	35.63			5.7	30.39	2.1		5.27	1.09	1.37	3.4	14	11		25	1	0	1	0	d4T	3TC	Nevirapine		AZT	3TC	Nevirapine	d4T	3TC	Nevirapine	0	0	0
A1139	49	0		419	419	0	ART-naive	1	DM	DM	7.1	11.59	3.65729	64.39	0.23	A1139	10.9	68.07	14.86	1.28	11.4	33.68	0.8		3.28	1.17	0.93	1.82
C1424	29	1	101	538	538	2	ART-R2	0	NGT	NGT	5.2	4.6	1.06311	54.12	0.31	C1424	5.9	16.32	16.74	3.64	6.2	23.85	1.1		3.99	1.9	0.89	2.24	16	7	7	23	1	0	0	1	AZT	dDI	Kaletra		d4T	3TC	Efavirenz	AZT	dDI	Kaletra	0	1	0
A314	28	0		196	196	0	ART-naive	0	NGT	NGT	5.2	2.37	0.547733	27.88	0.4	A314	8.1	3.24	0.3	0.13	4.6	13.68	3.2		4.57	1.31	1.05	2.92
A790	40	0		226	226	0	ART-naive	0	NGT	NGT	4.9	4.38	0.953867	62.57	0.33	A790	5.2	12.97	28.63	6.54	6.1	29.46	2		2.2	0.54	0.69	1.26
A605	44	1		418	418	0	ART-naive	1	IFG/IGT	PreDM	6.7	2.54	0.756356	15.87	0.35	A605	10.3	19.35	4.67	1.84	10.8	33.46	1.9		2.93	1.05	0.98	1.47
A409	31	0		126	126	0	ART-naive	0	NGT	NGT	5.1	10.28	2.33013	128.5	0.25	A409	8.3	141.49	41	3.99	6.6	83.04	1.1		3.6	0.66	1	2.3
B1084	34	0				0	NRTI
C1334	37	0	124	902	902	2	ART-R2	0	NGT	NGT	5.2	10.69	2.47058	125.76	0.25	C1334	9.1	321.74	79.76	7.46	6	106.33	2.2		3.84	1.54	0.93	2.21	12	53	27	65	0	1	0	1	AZT	3TC	Kaletra		AZT	DDI	Nevirapine	Combivir		Kaletra	0	0	0
A726	47	0		162	162	0	ART-naive	0	NGT	NGT	4.3	4.07	0.777822	101.75	0.35	A726	6.6	102.23	42.68	10.49	7.6	42.3	1.7		3.34	1.38	0.72	1.99
B460	37	0	150	302	302	1	ART-R1	0	NGT	NGT	4.3	3.92	0.749156	98	0.35	B460	4.1	9.74			4.9	6.75	2.3		3.76	0.58	1	2.5		8		8	0	1	0	1	AZT	3TC	Nevirapine		AZT	3TC	Nevirapine				0	0	0
B690	29	0	174	405	405	1	ART-R1	0	NGT	NGT	5.3	0.63	0.1484	7	0.83	B690	6.7	19.24	13.29	21.1	4.9	6.84	1.5		3.64	0.4	1.11	2.35	7			7	1	0	1	0	d4T	3TC	Nevirapine		d4T	3TC	Nevirapine				0	0	0
A233	37	0		179	179	0	ART-naive	0	NGT	NGT	5.5	4.9	1.19778	49	0.3	A233	6.7	33.53	23.86	4.87	5.6	36.04	2.2		3.23	1.81	0.98	1.43
B581	31	0	174	651	651	1	ART-R1	1	IFG	PreDM	5.7	64.34	16.2995	584.91	0.17	B581	7.1	101.45	26.51	0.41	6.5	67.5	4.2		1.05	0.91	0.87			31		31	0	1	0	1	AZT	3TC	Nevirapine		AZT	3TC	Nevirapine				0	0	0
A610	44	1		629	629	0	ART-naive	0	NGT	NGT	4.1	1.81	0.329822	60.33	0.5	A610	6.8	5.11	1.22	0.68	2.9	2.08	2.7		4.15	1.96	1.53	1.73
B325	32	0	108	257	257	1	ART-R1	0	NGT	NGT	4.5	11.32	2.264	226.4	0.25	B325	6.7	112.1	45.81	4.05	6.3	62.35	3		2.96	0.52	1.13	1.59		10		10	0	1	0	1	AZT	3TC	Nevirapine	Combivir	AZT	3TC	Nevirapine				0	0	0
B1190	34	0	82	198	198	1	ART-R1	0	NGT	NGT	4	1.62	0.288	64.8	0.54	B1190	6.2	16.74	6.87	4.24	3.3	6.72	2.8		4.12	0.98	1.24	2.43		5		5	0	1	0	1	AZT	3TC	Nevirapine		AZT	3TC	Nevirapine				0	0	0
B269	33	0		389	389	1	ART-R1	0	NGT	NGT	4.2	3.47	0.647733	99.14	0.37	B269	5	11.27	9.75	2.81	5.1	6.37	3.1		3.48	2.38	0.62	1.78	16			16	1	0	1	0	d4T	3TC	Nevirapine		d4T	3TC	Nevirapine				0	0	0
A924	24	1		244	244	0	ART-naive	0	NGT	NGT	5.2	7.55	1.74489	88.82	0.27	A924	6.5	30.44	17.61	2.33	5.5	31.88	3.6		3.55	0.86	1.3	1.86
B1168	32	0	58	207	207	1	ART-R1	0	NGT	NGT	4.5	8.67	1.734	173.4	0.27	B1168	5.7	80.5	59.86	6.9	5.1	27.46	1.7		2.97	0.7	0.76	1.89	26			26	1	0	1	0	d4T	3TC	Nevirapine		d4T	3TC	Nevirapine				0	0	0
A798	36	0		145	145	0	ART-naive	0	NGT	NGT	4.9	5.63	1.22609	80.43	0.3	A798	6.8	46.83	21.68	3.85	5.8	30.52	1.7		2.91	0.46	0.6	2.1
B523	39	0	79	448	448	1	ART-R1	0	NGT	NGT	5.2	1.96	0.452978	23.06	0.43	B523	7.4	17.07	6.87	3.5	3.7	16.78	2.1		6.6	1.05	2.06	4.06	6			6	1	0	1	0	d4T	3TC	Nevirapine		d4T	3TC	Nevirapine				0	0	0
B159	29	0	11	35	35	1	ART-R1	0	NGT	NGT	4.4	7.41	1.44907	164.67	0.29	B159	5.1	66.68	84.67	11.43	3.8	37.6		1	3.55	1.02	0.91	2.18	8			8	1	0	1	0	d4T	3TC	Nevirapine		d4T	3TC	Nevirapine				0	0	0
B1208	40	0	209	285	285	1	ART-R1	0	NGT	NGT	4.9	7.5	1.63333	107.14	0.28	B1208	6.5	66.55	36.91	4.92	5.1	4.87	2.1		2.99	0.8	0.91	1.72	10			10	1	0	1	0	d4T	3TC	Nevirapine		d4T	3TC	Nevirapine				0	0	0
B435	40	0		314	314	1	ART-R1	0	NGT	NGT	4.8	3.33	0.7104	51.23	0.36	B435	5.1	8.74	18.03	5.42	5.8	27.08	2.4		4.27	1.98	0.47	2.9	21			21	1	0	1	0	d4T	3TC	Nevirapine		d4T	3TC	Nevirapine				0	0	0
A1094	27	0		271	271	0	ART-naive	0	NGT	NGT	4.8	16.18	3.45173	248.92	0.23	A1094	5.8	74.3	58.12	3.59	5.9	36.33	1.1		4.43	1.32	0.78	3.05
A968	32	0		637	637	0	ART-naive	0	NGT	NGT	5.3	6.88	1.62062	76.44	0.28	A968	7.5	70.45	28.9	4.2	6.7	28.75	1.4		5.1	0.8	0.92	3.82
A875	29	1		593	593	0	ART-naive	0	NGT	NGT	4.9	3.47	0.755689	49.57	0.35	A875	7.4	33.44	11.99	3.45	4.6	23.71	1.2		2.56	0.44	0.54	1.82
A1192	41	0		1081	1081	0	ART-naive	0	NGT	NGT	4.6	19.86	4.06027	361.09	0.22	A1192	7.2	136.18	44.74	2.25	6.6	121.62	0.9		6.51	2.3	0.89	4.57
A98	24	1		130	130	0	ART-naive	0	NGT	NGT	4.8	3.32	0.708267	51.08	0.36	A98	5.7	30.75	30.48	9.18	4.8	42.6	2.5		3.09	0.73	0.73	2.03
A571	28	0		7	7	0	ART-naive	0	NGT	NGT	5.5	2.44	0.596444	24.4	0.39	A571	8.5	24.88	7.48	3.07	6.7	28.68	1.8		4.04	1.05	0.31	3.25
A781	28	0		357	357	0	ART-naive	0	NGT	NGT	5	4.07	0.904444	54.27	0.33	A781	6.1	53.93	45.33	11.14	6.3	26.07	2.8		4.21	0.73	1.31	2.57
B411	31	0	118	631	631	1	ART-R1	0	NGT	NGT	4.8	0.2	0.042667	3.08	-24.5	B411	6.2	1.53	0.95	4.75	5.8	3.15	1.5		3.68	0.83	1.2	2.1	29			29	1	0	1	0	d4T	3TC	Nevirapine		d4T	3TC	Nevirapine				0	0	0
B1034	38	0	137	736	736	1	ART-R1	0	NGT	NGT	4.9	7.08	1.54187	101.14	0.28	B1034	6.4	36.53	19.63	2.77	4.9	19.39	1		3.46	1.2	0.83	2.08	21	22		43	1	0	0	1	AZT	3TC	Nevirapine		d4T	3TC	Efavirenz	AZT	3TC	Nevirapine	1	0	0
A1270	35	1		557	557	0	ART-naive	1	IFG	PreDM	5.7	3.8	0.962667	34.55	0.33	A1270	7.3	13.11	5.82	1.53	5.3	13.98	3.6		3.54	0.63	0.94	2.31
B315	30	0	87	248	248	1	ART-R1	0	NGT	NGT	4.7	1.93	0.403156	32.17	0.45	B315	4.3	62.45			2.9	8.33	1.4		5.82	0.95	1.54	3.85	6			6	1	0	1	0	d4T	3TC	Nevirapine		d4T	3TC	Nevirapine				0	0	0
B910	32	0	212	323	323	1	ART-R1	0	NGT	NGT	5.2	7.24	1.67324	85.18	0.28	B910	8.3	124.57	37.85	5.23	6.3	32.59	3		2.68	0.61	0.71	1.69	17			17	1	0	1	0	d4T	3TC	Nevirapine		d4T	3TC	Nevirapine				0	0	0
C1310	45	0	5	503	503	2	ART-R2	0	NGT	NGT	5	14.9	3.31111	198.67	0.23	C1310	6.9	128.3	59.68	4.01	6.6	122.51	1.9		3.96	1.41	1.07	2.25	15		17	32	1	0	0	0	Nevirapine		Kaletra		d4T	3TC	Efavirenz	Nevirapine		Kaletra	1	0	0
B25	20	0	291	261	261	1	ART-R1	0	NGT	NGT	5.5	6.62	1.61822	66.2	0.28	B25	8.5	140.63	44.67	6.75	5.5	6.79	1.7		4.15	0.81	0.98	2.8	6			6	1	0	1	0	d4T	3TC	Nevirapine		d4T	3TC	Nevirapine				0	0	0
A966	31	0		440	440	0	ART-naive	0	NGT	NGT	4.7	8.72	1.82151	145.33	0.27	A966	4.9	27.06	91.7	10.52	6.3	44.41	1.7		3.55	1.73	0.71	2.05
B206	29	0	118	478	478	1	ART-R1	0	NGT	NGT	5.1	11.6	2.62933	145	0.25	B206	5.7	40.05	47.42	4.09	5.2	16.17	2.7		4.75	0.96	0.66	3.65	15	21		36	1	0	0	1	AZT	3TC	Nevirapine		d4T	3TC	Nevirapine	AZT	3TC	Nevirapine	0	0	0
A702	37	1		109	109	0	ART-naive	1	IFG/IGT	PreDM	6.7	4.5	1.34	28.13	0.29	A702	10.9	38.97	8.21	1.82	8.7	28.84	1.2		5.99	1.49	1.28	4.03
A1068	36	0		113	113	0	ART-naive	0	NGT	NGT	4.5	3	0.6	60	0.38	A1068	6.4	18.71	8.27	2.76	6	19.48	1.5		2.76	0.68	0.71	1.74
C1362	36	0	158	663	663	2	ART-R2	1	IGT	PreDM	4.9	3.18	0.692533	45.43	0.36	C1362	8.8	30.16	6.92	2.18	8.6	44.62	4.2		2.76	0.94	0.42	1.91	22	18	18	40	1	0	0	1	AZT	3TC	Kaletra		d4T	3TC	Efavirenz	Combivir		Kaletra	0	1	0
A953	21	0		487	487	0	ART-naive	0	NGT	NGT	5	3.85	0.855556	51.33	0.34	A953	7	45.24	20.7	5.38	5.5	20.58	2.2		3.21	0.79	0.82	2.03
B191	33	1	124	309	309	1	ART-R1	0	NGT	NGT	5	1.45	0.322222	19.33	0.5	B191	8.9	87.9	22.17	15.29	6.3	12.03	2.5		4.7	1.18	1.01	3.15	20			20	1	0	1	0	d4T	3TC	Nevirapine		d4T	3TC	Nevirapine				0	0	0
B171	31	0	116	277	277	1	ART-R1	0	NGT	NGT	4.9	5.03	1.09542	71.86	0.31	B171	6.8	29.86	13.07	2.6	4.8	38.33	3.1		4.57	1.39	0.88	3.06	14			14	1	0	1	0	d4T	3TC	Nevirapine		d4T	3TC	Nevirapine				0	0	0
A970	26	0		397	397	0	ART-naive	0	NGT	NGT	5.3	4.51	1.06236	50.11	0.32	A970	7.4	31.91	13.05	2.89	5.4	18.3	2		3.92	0.67	1.31	2.31
A1052	22	0		1194	1194	0	ART-naive	0	NGT	NGT	5.4	7	1.68	73.68	0.28	A1052	6.4	27.86	20.86	2.98	6.6	32.9	2		3.71	0.86	0.91	2.41
A509	27	0		193	193	0	ART-naive	0	NGT	NGT	4.9	2.15	0.468222	30.71	0.42	A509	7.6	52.95	18.81	8.75	4.3	3.84	2.3		4.69	0.82	0.9	3.42
A659	29	1			164	0	ART-naive	0	NGT	NGT	5.5	5.34	1.30533	53.4	0.3	A659	6.6	34.81	26.79	5.02	4	1.86	1.3		3.68	0.6	1.33	2.08
A450	30	0		344	344	0	ART-naive	1	IFG	PreDM	6.8	3.04	0.918756	18.42	0.33	A450	5	35.11			6	15.02	1.3		3.33	0.64	0.94	2.1
C128	38	0	154	516	516	2	ART-R2	0	NGT	NGT	5.5	7.36	1.79911	73.6	0.27	C128	7.8	56.67	21.44	2.91	5.9	37.2	2.5		7	1.81	1.25	4.93		3		33	0	0	0	1	AZT	3TC	Atazanavir		Atazanavir	3TC	Efavirenz	AZT	3TC	Efavirenz	0	1	1
A1093	31	0		346	346	0	ART-naive	0	NGT	NGT	4.5	4.27	0.854	85.4	0.34	A1093	5.3	17.51	16.55	3.88	5.5	20.45		1	3.86	0.53	1.21	2.41
B807	30	0	136	461	461	1	ART-R1	0	NGT	NGT	5	3.3	0.733333	44	0.36	B807	8.9	44.59	10.59	3.21	5.9	15.97	0.8		5.3	0.65	1.3	3.7	1	6		7	1	0	0	1	AZT	3TC	Nevirapine		d4T	3TC	Nevirapine	AZT	3TC	Nevirapine	0	0	0
A1221	37	1		343	343	0	ART-naive	1	IFG	PreDM	6.1	7.78	2.10924	59.85	0.26	A1221	9.3	27.59	6.19	0.8	3.3	4.41	1		5.94	0.6	1.56	4.11
A1124	33	0		536	536	0	ART-naive	0	NGT	NGT	5	3.03	0.673333	40.4	0.37	A1124	8.4	32.31	8.61	2.84	5.9	15.88	1.4		4.08	0.5	0.83	3.02
B249	32	0	155	506	506	1	ART-R1	0	NGT	NGT	4.5	3.85	0.77	77	0.35	B249	6.4	61.99	30.6	7.95	5.7	35.14	1.2		3.76	0.59	1.57	1.92		18		18	0	1	0	1	AZT	3TC	Nevirapine		AZT	3TC	Nevirapine				0	0	0
B341	45	0	188	276	276	1	ART-R1	0	NGT	NGT	4.7	1.19	0.248578	19.83	0.58	B341	3.5	3.02			4.5	10.6		1	2.38	0.38	0.65	1.56		10		10	0	1	0	1	AZT	3TC	Nevirapine		AZT	3TC	Nevirapine				0	0	0
A292	33	1		263	263	0	ART-naive	0	NGT	NGT	5.1	4.82	1.09253	60.25	0.31	A292	8.6	67.67	17.96	3.73	4.7	19.75	1.5		3.56	1.04	0.65	2.44
C1309	46	1	69	247	247	2	ART-R2	0	NGT	NGT	5.2	1.04	0.240356	12.24	0.59	C1309	9.1	20.08	4.88	4.69	5.5	3.28	1.9		4.45	1.81	1.11	2.52	34	8	8	42	1	0	0	1	AZT	dDI	Kaletra		d4T	3TC	Efavirenz	AZT	dDI	Kaletra	0	1	0
B835	35	0	161	254	254	1	ART-R1	0	NGT	NGT	5.2	3.8	0.878222	44.71	0.34	B835	7.4	34.39	13.9	3.66	6.4	21.87	2.4		4.23	0.76	1.09	2.79	21			21	1	0	1	0	d4T	3TC	Nevirapine		d4T	3TC	Nevirapine				0	0	0
A513	39	1		88	88	0	ART-naive	1	DM	DM	6	1.81	0.482667	14.48	0.42	A513	9	15.14	4.44	2.45	11.5	20.99		1	3.85	0.81	0.99	2.49
A302	24	1		249	249	0	ART-naive	0	NGT	NGT	4.4	0.1	0.019556	2.22	-1.22	A302	4.6	22.03	109.65	1096.5	4.1	24	2.4		4.5	1.43	0.93	2.92
B497	36	1		212	212	1	ART-R1	0	NGT	NGT	4.9	0.79	0.172044	11.29	0.74	B497	9.9	17.97	3.44	4.35	6.5	16.39	1.1		4.41	0.78	1.62	2.44	6			6	1	0	1	0	d4T	3TC	Nevirapine		d4T	3TC	Nevirapine				0	0	0
C1387	58	1	104	168	168	2	ART-R2	0	NGT	NGT	4.9	11.62	2.53058	166	0.25	C1387	5.9	34.39	22.77	1.96	4.3	4.75	2.8		2.56	0.68	0.7	1.55	20	11	11	31	1	0	0	1	AZT	dDI	Kaletra		d4T	3TC	Efavirenz	AZT	dDI	Kaletra	0	1	0
B499	25	0	39	547	547	1	ART-R1	0	NGT	NGT	5.2	7.06	1.63164	83.06	0.28	B499	4.6	52.09			5.4	18.86	1.4		5.22	0.66	0.79	4.13	15			15	1	0	1	0	d4T	3TC	Nevirapine		d4T	3TC	Nevirapine				0	0	0
C107	26	0	127	577	577	2	ART-R2	0	NGT	NGT	4.5	2.62	0.524	52.4	0.41	C107	5.2	38.39	51.1	19.5	4.5	12.31	2.2		3.07	1.08	0.75	1.83	14			14	1	0	1	0	d4T	3TC	Kaletra		d4T	3TC	Kaletra				0	0	0
C1319	41	1	7	69	69	2	ART-R2	1	IFG	PreDM	6.1	3.67	0.994978	28.23	0.32	C1319	8.5	30.84	11.32	3.08	5.8	12.42	2.5		5.25	1.64	1.04	3.46		27	18	27	0	1	0	1	AZT	dDI	Kaletra	Combivir	AZT	3TC	Nevirapine	AZT	dDI	Kaletra	0	0	0
A1026	36	0		717	717	0	ART-naive	0	NGT	NGT	4.9	9.41	2.04929	134.43	0.26	A1026	6.6	47.41	22.35	2.38	5.6	22.75	2.1		4.46	0.75	0.79	3.33
A1127	31	1		338	338	0	ART-naive	0	NGT	NGT	4.8	3.25	0.693333	50	0.36	A1127	6	22.57	16.1	4.95	4.9	8.48	0.8		3.92	0.66	1.29	2.33
A1333	23	0		376	376	0	ART-naive	0	NGT	NGT	4.6	4.78	0.977244	86.91	0.32	A1333	8.1	53.25	13.85	2.9	6.2	28.4	3		3.91	0.56	0.99	2.67
B772	45	1	179	273	273	1	ART-R1	0	NGT	NGT	5.4	1.25	0.3	13.16	0.52	B772	6.2	8.63	9.23	7.38	5.6	9.82	2.4		3.99	0.72	1.76	1.9	10			10	1	0	1	0	d4T	3TC	Nevirapine		d4T	3TC	Nevirapine				0	0	0
B390	26	0	139	479	479	1	ART-R1	0	NGT	NGT	5.4	5.9	1.416	62.11	0.29	B390	8.2	55.38	17.67	3	7.1	39.58	3		3.66	0.49	1.08	2.36	13			13	1	0	1	0	d4T	3TC	Nevirapine		d4T	3TC	Efavirenz	d4T	3TC	Nevirapine	1	0	0
A1064	28	1		253	253	0	ART-naive	0	NGT	NGT	5.4	3.15	0.756	33.16	0.35	A1064	8.1	31.36	10.45	3.32	5.2	13.22	2.3		4.63	0.85	1.22	3.02
B1201	35	0	208	205	205	1	ART-R1	0	NGT	NGT	4.9	5.54	1.20649	79.14	0.3	B1201	5.1	18.32	63.9	11.53	5.1	22.73	1.5		4.49	0.82	1.2	2.92	6	1		6	1	0	0	1	AZT	3TC	Nevirapine		d4T	3TC	Nevirapine	Combivir		Nevirapine	0	0	0
A130	21	0		49	49	0	ART-naive	0	NGT	NGT	5	3.11	0.691111	41.47	0.36	A130	6.2	33.17	25.05	8.05	6.8	35.57	3.5		3.78	0.71	0.85	2.61
A1184	30	0		649	649	0	ART-naive	0	NGT	NGT	5.5	1.44	0.352	14.4	0.48	A1184	6.9	13.25	8.44	5.86	5.4	45.09	0.8		4.14	0.83	1.11	2.65
A1258	27	0			531	0	ART-naive	1	IFG	PreDM	5.6	10.86	2.70293	103.43	0.24	A1258	8.1	31.05	8.08	0.74	4.8	20.53	2.5		3.22	0.54	1.01	1.96
C1376	40	0	117	348	348	2	ART-R2	1	IFG	PreDM	6	0.59	0.157333	4.72	0.79	C1376	9.2	39.93	12.29	20.84	6.2	26.55	1.7		3.95	0.81	0.85	2.73	12	7	7	19	1	0	0	1	AZT	dDI	Kaletra		d4T	3TC	Efavirenz	AZT	dDI	Kaletra	0	1	0
B387	33	0	156	446	446	1	ART-R1	0	NGT	NGT	4.9	3.27	0.712133	46.71	0.36	B387	4.9	96.29			3.8	17.45	1.4		5.35	0.88	3.1	1.85	19	9		28	1	0	0	1	AZT	3TC	Nevirapine		d4T	3TC	Nevirapine	AZT	3TC	Nevirapine	0	0	0
A1188	44	0		359	359	0	ART-naive	0	NGT	NGT	4.3	4.59	0.8772	114.75	0.34	A1188	8.5	60.13	13.22	2.88	6.1	27.84	0.8		6.78	0.99	2.44	3.89
A570	35	0		473	473	0	ART-naive	1	IFG	PreDM	6	4.71	1.256	37.68	0.3	A570	7	47.74	43.03	9.14	7	33.53	1.7		3.74	0.76	0.79	2.6
B482	54	0		179	179	1	ART-R1	0	NGT	NGT	5.4	9.94	2.3856	104.63	0.25	B482	8.5	12.79	0.92	0.09	6.1	3.97	1.2		6.32	0.84	2.75	3.19	10				1	0	0	1	AZT	3TC	Nevirapine		d4T	3TC	Nevirapine	Combivir		Nevirapine	0	0	0
C1402	36	0	97	510	510	2	ART-R2	0	NGT	NGT	4.5	4.58	0.916	91.6	0.33	C1402	7.2	79.23	27.65	6.04	5.1	25.95	1.2		3.53	0.8	1.27	1.9	28	18	18	46	1	0	0	1	AZT	dDI	Kaletra		d4T	3TC	Efavirenz	AZT	dDI	Kaletra	0	1	0
A742	36	0		43	43	0	ART-naive	1	IFG	PreDM	5.7	3.78	0.9576	34.36	0.33	A742	7.3	35.16	19.61	5.19	6.5	44.94	1.5		4.04	1.06	0.67	2.89
A1029	39	1		559	559	0	ART-naive	0	NGT	NGT	5.1	0.28	0.063467	3.5	2.81	A1029	6.7	4.12	2.4	8.57	3.6	0.31	1.2		3.76	1.05	0.9	2.38
A313	34	1		59	59	0	ART-naive	1	IFG/IGT	PreDM	5.7	2.47	0.625733	22.45	0.38	A313	8.2	20.12	7.06	2.86	8.3	60.2	1.2		3.55	1.31	0.64	2.31
A1268	31	0		447	447	0	ART-naive	0	NGT	NGT	4.4	4.28	0.836978	95.11	0.34	A1268	5.7	15.71	8.79	2.05	5.3	15.92	1.4		3.49	0.75	0.94	2.21
A744	30	0		159	159	0	ART-naive	0	NGT	NGT	5.1	1.41	0.3196	17.63	0.51	A744	7	50.63	25.91	18.37	4.7	17.77	2		3.64	1.29	0.93	2.12
B276	32	0	84	133	133	1	ART-R1	0	NGT	NGT	5	3.81	0.846667	50.8	0.34	B276	4.1	7.05			2.2	1.67	2.5		6.63	1.11	1.99	4.14	15			15	1	0	1	0	d4T	3TC	Nevirapine		d4T	3TC	Nevirapine				0	0	0
A751	59	0		131	131	0	ART-naive	1	IFG	PreDM	6	17.21	4.58933	137.68	0.22	A751	10.1	61.63	10.83	0.63	6.9	67.85	1.3		3.94	0.74	0.83	2.77
A1111	21	0		187	187	0	ART-naive	0	NGT	NGT	4.6	2.61	0.5336	47.45	0.4	A1111	6.2	46.45	27.4	10.5	6	31.72	0.8		3.54	0.67	0.89	2.35
A684	48	1		203	203	0	ART-naive	1	IFG	PreDM	6.3	2.5	0.7	17.86	0.36	A684	8.9	19.92	6.7	2.68	6.9	7.08	1.4		2.86	0.83	0.67	1.81
A236	33	1		135	135	0	ART-naive	0	NGT	NGT	4.9	2.05	0.446444	29.29	0.43	A236	6.2	43.59	31.95	15.59	4	13.71		1	4.17	0.83	1	2.79
A682	28	0		136	136	0	ART-naive	0	NGT	NGT	5.2	2.78	0.642489	32.71	0.37	A682	6.1	20.09	19.23	6.92	5.5	7.36	1.5		2.68	0.73	0.42	1.93
A1244	42	1			140	0	ART-naive	0	NGT	NGT	4.6	2.37	0.484533	43.09	0.42	A1244	6.4	2.21			5.1	36.64	2.6		3.93	0.83	1.11	2.44
B1069	23	0		574	574	1	ART-R1	0	NGT	NGT	5.1	5.39	1.22173	67.38	0.3	B1069	6.4	55.33	38.42	7.13	5.7	22.88	2.9		3.23	0.59	0.79	2.17		31		31	0	1	0	1	AZT	3TC	Nevirapine		AZT	3TC	Nevirapine				0	0	0
A981	36	0		174	174	0	ART-naive	0	NGT	NGT	5	2.34	0.52	31.2	0.41	A981	7.7	26.26	8.86	3.79	6.8	19.97	2.3		3.58	0.73	0.89	2.36
B525	31	0	170	462	462	1	ART-R1	0	NGT	NGT	4.8	3.47	0.740267	53.38	0.36	B525	8.5	4.66	0.32	0.09	6.4	20.45	2.1		3.82	0.57	0.94	2.62	6			6	1	0	1	0	d4T	3TC	Nevirapine		d4T	3TC	Nevirapine				0	0	0
B532	31	0	65	376	376	1	ART-R1	0	NGT	NGT	5.1	10.43	2.36413	130.38	0.25	B532	8.4	17.88	2.26	0.22	6.7	329.22	2.1		5.6	2.26	0.94	3.63		10		10	0	1	0	1	AZT	3TC	Nevirapine		AZT	3TC	Nevirapine				0	0	0
C1324	38	0	97			2	PI																									52
A971	22	0		130	130	0	ART-naive	0	NGT	NGT	5.4	1.71	0.4104	18	0.45	A971	6.3	27.84	29.03	16.98	5.3	17.55	1.9		3.52	0.84	0.63	2.51
A1255	21	0		159	159	0	ART-naive	0	NGT	NGT	4.5	4.61	0.922	92.2	0.33	A1255	6.1	27.11	14.06	3.05	5.3	25.62	1.2		3.36	0.82	0.71	2.28
C1406	24	0	172	667	667	2	ART-R2	0	NGT	NGT	5.2	18.04	4.16924	212.24	0.22	C1406	7.7	103.67	34.25	1.9	6.2	103.22			2.93	1.28	0.73	1.62	12	0	12	12	1	0	1	0	d4T	3TC	Kaletra		d4T	3TC	Nevirapine	d4T	3TC	Kaletra	0	0	0
A707	40	1		877	877	0	ART-naive	1	IFG	PreDM	6.2	2.72	0.749511	20.15	0.35	A707	10.6	23.21	4.66	1.71	6.9	33.67	1.8		5.01	0.7	1.22	3.47
B1072	26	0		461	461	1	ART-R1	1	IFG	PreDM	6.2	9.78	2.69493	72.44	0.24	B1072	8.6	18.87	3.79	0.39	6.5	23.43	1		5.74	1.24	1.32	3.86	14			14	1	0	1	0	d4T	3TC	Efavirenz		d4T	3TC	Efavirenz				0	1	1
B126	58	0	83	203	203	1	ART-R1	0	NGT	NGT	5.4	9.48	2.2752	99.79	0.25	B126	7.1	46.37	21.7	2.29	6.2	27.68	3.1		6.37	1.8	0.97	4.58	9			9	1	0	1	0	d4T	3TC	Efavirenz		d4T	3TC	Efavirenz				0	1	1
B766	40	0	77	201	201	1	ART-R1	0	NGT	NGT	5.1	1.08	0.2448	13.5	0.59	B766	7.1	12.41	5.67	5.25	7.3	6.26	1.8		3.84	0.86	1.05	2.4		15		15	0	1	0	1	AZT	3TC	Efavirenz		AZT	3TC	Efavirenz				0	1	1
B301	32	0	80	597	597	1	ART-R1	0	NGT	NGT	5.2	9.76	2.25564	114.82	0.25	B301	7.2	71.86	31.05	3.18	6.3	55.52	1.9		5.59	1.15	1.1	3.97	11	11		22	1	0	0	1	AZT	3TC	Efavirenz		d4T	3TC	Efavirenz	AZT	3TC	Efavirenz	0	1	1
B868	42	0	97	350	350	1	ART-R1	0	NGT	NGT	5.3	5.03	1.18484	55.89	0.3	B868	8.4	25.35	6.55	1.3	4.4	6.8	0.9		4.13	0.68	1.12	2.7	38			38	1	0	1	0	d4T	3TC	Efavirenz		d4T	3TC	Efavirenz				0	1	1
C1401	39	0	6	253	253	2	ART-R2	0	NGT	NGT	4.7	6.97	1.45596	116.17	0.29	C1401	8.7	127.28	30.08	4.32	6.5	44.93	2.8		4.21	1.46	1.15	2.4	13	1	30	44	1	0	0	0	Efavirenz		Kaletra		d4T	3TC	Efavirenz	Efavirenz		Kaletra	0	1	1
B1012	29	0	43	179	179	1	ART-R1	0	NGT	NGT	5.3	1.26	0.2968	14	0.53	B1012	9.2	6.52	1.35	1.07	7.3	6.32	4.3		5	0.98	1.74	2.81	14			14	1	0	1	0	d4T	3TC	Efavirenz		d4T	3TC	Efavirenz				0	1	1
B652	23	0	119	483	483	1	ART-R1	1	IFG	PreDM	5.7	12.55	3.17933	114.09	0.23	B652	7.7	60.96	24.2	1.93	5.8	24.59	1.4		3.74	0.5	1.33	2.18	14			14	1	0	1	0	d4T	3TC	Efavirenz		d4T	3TC	Efavirenz				0	1	1
B480	24	0		559	559	1	ART-R1	0	NGT	NGT	5.2	8.3	1.91822	97.65	0.27	B480	6.2	56.76	48.46	5.84	5.7	28.31	1.8		5.33	1.01	1.11	3.76		31		31	0	1	0	1	AZT	3TC	Efavirenz	Combivir	AZT	3TC	Efavirenz				0	1	1
B294	24	1	4		427	1	ART-R1	0	NGT	NGT	4.2	0.1	0.018667	2.86	-1.15	B294	5.1	0.1			5.2	14.2	3		2.78	0.73	0.58	1.87	8			8	1	0	1	0	d4T	3TC	Efavirenz		d4T	3TC	Efavirenz				0	1	1
B1057	28	0	50	407	407	1	ART-R1	1	IFG	PreDM	5.8	7.83	2.0184	68.09	0.26	B1057	9.6	68.47	15.96	2.04	6.7	51.44		1	4.66	0.8	1.07	3.23	24			24	1	0	1	0	d4T	3TC	Efavirenz		d4T	3TC	Efavirenz				0	1	1
B282	45	0	294	275	275	1	ART-R1	1	IFG	PreDM	5.9	8.44	2.21316	70.33	0.26	B282	9.3	28.58	5.92	0.7	6.6	42.32	1.3		4.97	1.29	1.08	3.3		12		12	0	1	0	1	AZT	3TC	Efavirenz		AZT	3TC	Efavirenz				0	1	1
B442	31	0	54	107	107	1	ART-R1	0	NGT	NGT	4.9	4.71	1.02573	67.29	0.32	B442	7.1	57.34	23.92	5.08	4.8	30.89	2.2		5.51	1.04	1	4.04		11		11	0	1	0	1	AZT	3TC	Efavirenz		AZT	3TC	Nevirapine	AZT	3TC	Efavirenz	1	0	1
B210	28	0	162	386	386	1	ART-R1	0	NGT	NGT	5	3.87	0.86	51.6	0.34	B210	6.3	18.26	11.07	2.86	3.9	6.5	0.9		3.67	0.94	1.09	2.15	9			9	1	0	1	0	d4T	3TC	Efavirenz		d4T	3TC	Efavirenz				0	1	1
B24	44	1	2	400	400	1	ART-R1	1	IFG	PreDM	5.9	3.99	1.04627	33.25	0.32	B24	7.8	17.82	7.28	1.82	7.5	15.89	2.1		5.42	1.31	1.39	3.43	35			35	1	0	1	0	d4T	3TC	Efavirenz		d4T	3TC	Efavirenz				0	1	1
B771	45	1	108	127	127	1	ART-R1	0	NGT	NGT	5	0.1	0.022222	1.33	-1.44	B771	6.8	6.63	3.63	36.28	5.7	4.02	1.5		3.69	1.23	1.59	1.54	22	11		33	1	0	0	1	AZT	3TC	Efavirenz		d4T	3TC	Efavirenz	AZT	3TC	Efavirenz	0	1	1
B203	46	0	69	75	75	1	ART-R1	0	NGT	NGT	5	5.26	1.16889	70.13	0.31	B203	5.6	34.13	48.12	9.15	3.3	53.02	1.3		5.41	1.09	2.11	2.8	8	17		25	1	0	0	1	AZT	3TC	Efavirenz		d4T	3TC	Efavirenz	AZT	3TC	Efavirenz	0	1	1
B1042	46	0	138	432	432	1	ART-R1	0	NGT	NGT	5.1	3.34	0.757067	41.75	0.35	B1042	7	15.41	6.35	1.9	7.1	15.35		1	4.83	1.35	0.94	3.28	6	20		26	1	0	0	1	AZT	3TC	Efavirenz		d4T	3TC	Efavirenz	AZT	3TC	Efavirenz	0	1	1
C1329	35	0	122	533	533	2	ART-R2	0	NGT	NGT	4.4	3.41	0.666844	75.78	0.37	C1329	5.9	25.67	14.84	4.35	5.3	29.41	2.3		5.95	2.16	1.07	3.9	13	15	4	32	1	0	0	0	Efavirenz		Kaletra		d4T	3TC	Efavirenz	Efavirenz		Kaletra	0	1	1
B1010	29	0	20	73	73	1	ART-R1	1	IFG	PreDM	6.1	3.6	0.976	27.69	0.32	B1010	6.8	32.23	40.9	11.36	6.4	12.89	2.6		3.96	1.37	1.04	2.3	25			25	1	0	1	0	d4T	3TC	Efavirenz		d4T	3TC	Efavirenz				0	1	1
B424	39	0		247	247	1	ART-R1	0	NGT	NGT	5	5.06	1.12444	67.47	0.31	B424	6.4	6.53	1.05	0.21	5.2	1.36	1.9		5.08	1.87	1.03	3.2	20			20	1	0	1	0	d4T	3TC	Efavirenz		d4T	3TC	Efavirenz				0	1	1
B951	27	0		389	389	1	ART-R1	0	NGT	NGT	4.7	3.23	0.674711	53.83	0.37	B951	6.8	11.1	3.75	1.16	5.4	10.97	1.5		4.34	1.07	0.99	2.86	19			19	1	0	1	0	d4T	3TC	Efavirenz		d4T	3TC	Efavirenz				0	1	1
B330	44	1	168	265	265	1	ART-R1	1	IGT	PreDM	5.5	18.47	4.51489	184.7	0.22	B330	7.8	53.28	15.13	0.82	8.1	53.4	1.7		5.17	2.5	0.86	3.17	22			22	1	0	1	0	d4T	3TC	Efavirenz		d4T	3TC	Efavirenz				0	1	1
B364	43	1	47	163	163	1	ART-R1	0	NGT	NGT	4.6	0.1	0.020444	1.82	-1.29	B364	5.8	20.49	16.99	169.92	3.8	6.43	1.7		2.99	0.89	0.81	1.78	19			19	1	0	1	0	d4T	3TC	Efavirenz		d4T	3TC	Efavirenz				0	1	1
B1073	29	0	197	471	471	1	ART-R1	0	NGT	NGT	4.8	16.59	3.5392	255.23	0.23	B1073	6.1	71.2	42.01	2.53	4.2	28.57		1	5.08	0.63	1.43	3.36	7			7	1	0	1	0	d4T	3TC	Efavirenz		d4T	3TC	Efavirenz				0	1	1
B1037	50	0		336	336	1	ART-R1	1	IGT	PreDM	5.4	5.57	1.3368	58.63	0.29	B1037	8.4	26.99	7.14	1.28	7.8	28.3	1.5		6.62	2.33	1.15	4.41	20			20	1	0	1	0	d4T	3TC	Efavirenz		d4T	3TC	Efavirenz				0	1	1
B116	52	0	108	269	269	1	ART-R1	1	IFG/IGT	PreDM	6.2	8.46	2.3312	62.67	0.25	B116	7.8	78.5	43.78	5.17	8.9	70.44	2.3		6.63	4.09	1.17	3.6	17	22		39	1	0	0	1	AZT	3TC	Efavirenz		d4T	3TC	Efavirenz	Combivir		Efavirenz	0	1	1
B903	34	0	178	265	265	1	ART-R1	0	NGT	NGT	5.1	6.64	1.50507	83	0.28	B903	5.2	15.52	88.8	13.37	5.8	16.52	1.2		5.44	3.52	1.07	2.77	8	19		27	1	0	0	1	AZT	3TC	Efavirenz		d4T	3TC	Efavirenz	AZT	3TC	Efavirenz	0	1	1
B105	29	1	83	349	349	1	ART-R1	0	NGT	NGT	5.1	3.13	0.709467	39.13	0.36	B105	7.3	88.8	38.94	12.44	2.4	5.61	2.1		2.29	0.72	0.47	1.49	13			13	1	0	1	0	d4T	3TC	Efavirenz		d4T	3TC	Efavirenz				0	1	1
B483	35	0	47	137	137	1	ART-R1	0	NGT	NGT	5.1	2.74	0.621067	34.25	0.38	B483	8.6	25.74	6.57	2.4	6.6	9.43	2.7		3.91	1.57	0.66	2.54	14			14	1	0	0	1	AZT	3TC	Efavirenz		d4T	3TC	Efavirenz	AZT	3TC	Efavirenz	0	1	1
B89	24	0	43	288	288	1	ART-R1	0	NGT	NGT	4.9	8.92	1.94258	127.43	0.26	B89	5.5	43.29	57.28	6.42	5	42.74	3.2		3.88	1.89	0.66	2.36	17			17	1	0	1	0	d4T	3TC	Efavirenz		d4T	3TC	Efavirenz				0	1	1
B1082	33	0	99		245	1	ART-R1	1	IFG	PreDM	5.7	5.64	1.4288	51.27	0.29	B1082	8.6	32.35	9.21	1.63	7	11.73		1	5.81	1	2.03	3.33	12			12	1	0	1	0	d4T	3TC	Efavirenz		d4T	3TC	Efavirenz				0	1	1
B81	46	0		463	463	1	ART-R1	0	NGT	NGT	4.8	5.63	1.20107	86.62	0.3	B81	5.7	55.05	54.91	9.75	3.6	3.19	3		5.81	1.36	1.23	3.96	26			26	1	0	1	0	d4T	3TC	Efavirenz		d4T	3TC	Efavirenz				0	1	1
B516	30	0	102	418	418	1	ART-R1	0	NGT	NGT	5.5	7.99	1.95311	79.9	0.26	B516	8.1	80.6	27.93	3.5	7.3	55.57		1	4.15	0.91	1.13	2.61	10	21		31	1	0	0	1	AZT	3TC	Efavirenz		d4T	3TC	Efavirenz	Combivir		Nevirapine	1	0	1
B117	40	0	110	665	665	1	ART-R1	1	IFG	PreDM	5.8	3.93	1.01307	34.17	0.32	B117	8	27.12	10.54	2.68	5.6	34.7	2.6		6.88	2.38	1.56	4.24	15	30		45	1	0	0	1	AZT	3TC	Efavirenz		d4T	3TC	Efavirenz	Combivir		Efavirenz	0	1	1
B948	50	1	120	230	230	1	ART-R1	0	NGT	NGT	5.3	11.35	2.67356	126.11	0.24	B948	6.9	33.3	13.72	1.21	5.4	30.39	0.9		8.65	2.27	1.6	6.02	35			35	1	0	1	0	d4T	3TC	Efavirenz		d4T	3TC	Efavirenz				0	1	1
C530	25	0	63	134	134	2	ART-R2	1	IFG/IGT	PreDM	5.8	6.05	1.55956	52.61	0.28	C530	8.5	56.24	18.59	3.07	7.8	56.36	2.9		4.64	1.1	0.87	3.27	22	0	11	32	1	0	0	0	Efavirenz		Kaletra		d4T	3TC	Efavirenz	Efavirenz		Kaletra	0	1	1
B883	48	0	240	719	719	1	ART-R1	1	IFG	PreDM	5.7	8.4	2.128	76.36	0.26	B883	6.1	27.94	48.85	5.82	6.5	31.82	2.3		3.79	1.32	0.78	2.41	23	14		37	1	0	0	1	AZT	3TC	Efavirenz		d4T	3TC	Efavirenz	Combivir		Efavirenz	0	1	1
B127	59	1	126	185	185	1	ART-R1	1	IFG	PreDM	5.7	2.14	0.542133	19.45	0.4	B127	5.7	15.26			4.5	5.95	1.5		6.36	0.67	1.86	4.2	9			9	1	0	1	0	d4T	3TC	Efavirenz		d4T	3TC	Efavirenz				0	1	1
B163	48	0	81	274	274	1	ART-R1	0	NGT	NGT	5.4	4.52	1.0848	47.58	0.31	B163	8.3	62.86	20.12	4.45	3.6	18.53	1.3		5.49	1.35	1.97	2.91	12			12	1	0	1	0	d4T	3TC	Efavirenz		d4T	3TC	Efavirenz				0	1	1
B825	46	0	29	159	159	1	ART-R1	0	NGT	NGT	5.1	3.31	0.750267	41.38	0.35	B825	6.6	14.91	7.73	2.34	4.8	9.16	0.8		3.72	1.75	0.67	2.25	18			18	1	0	1	0	d4T	3TC	Efavirenz		d4T	3TC	Efavirenz				0	1	1
B42	58	0	122	372	372	1	ART-R1	1	DM	DM	7.5	15.95	5.31667	79.75	0.21	B42	11.3	61.3	11.93	0.75	14	77.25	1.5		7.59	2.31	1.25	5.29	5	28		33	1	0	0	1	AZT	3TC	Efavirenz		d4T	3TC	Efavirenz	AZT	3TC	Efavirenz	0	1	1
B511	28	0	36	247	247	1	ART-R1	0	NGT	NGT	5.2	2.56	0.591644	30.12	0.39	B511	6.2	66.51	63.95	24.98	4.7	2.71	2.3		6.29	1.03	1.29	4.53	6			6	1	0	1	0	d4T	3TC	Efavirenz		d4T	3TC	Efavirenz				0	1	1
B207	28	0	186	255	255	1	ART-R1	0	NGT	NGT	4.4	4.95	0.968	110	0.32	B207	6	105.39	62.78	12.68	3.6	18.3	1.5		5.31	1.23	1.08	3.67	6			6	1	0	1	0	d4T	3TC	Efavirenz		d4T	3TC	Efavirenz				0	1	1
B925	34	0	114	611	611	1	ART-R1	0	NGT	NGT	4.6	3.63	0.742133	66	0.36	B925	7.9	33.41	9.02	2.49	5.4	31.05		1	4.22	0.54	1.66	2.31	31			31	1	0	1	0	d4T	3TC	Efavirenz		d4T	3TC	Efavirenz				0	1	1
B484	55	1	197	384	384	1	ART-R1	1	IFG	PreDM	6.1	2.78	0.753689	21.38	0.35	B484	7.6	8.79	4.01	1.44	6.8	7.06	2.3		6.15	0.53	2.46	3.45	16			16	1	0	1	0	d4T	3TC	Efavirenz		d4T	3TC	Efavirenz				0	1	1
B132	30	1	126	417	417	1	ART-R1	1	IFG	PreDM	6.2	16.95	4.67067	125.56	0.21	B132	8.5	271.2	110.54	6.52	7.1	152.64	4.2		4.65	5.08	0.63	1.71	23			23	1	0	1	0	d4T	3TC	Efavirenz		d4T	3TC	Efavirenz				0	1	1
B101	34	0	52	1089	1089	1	ART-R1	0	NGT	NGT	4.7	17.06	3.56364	284.33	0.23	B101	6.4	178.11	94.74	5.55	5.7	119.06	2		4.92	0.79	0.9	3.66	27	34		61	1	0	0	1	AZT	3TC	Efavirenz		d4T	3TC	Efavirenz	AZT	3TC	Efavirenz	0	1	1
B908	35	1	46	544	544	1	ART-R1	1	IFG	PreDM	5.7	7.33	1.85693	66.64	0.27	B908	6.9	47.91	33.82	4.61	4.9	19.86	1.3		5.86	3.07	1.08	3.38	42			42	1	0	1	0	d4T	3TC	Efavirenz		d4T	3TC	Efavirenz				0	1	1
B521	48	0		309	309	1	ART-R1	1	IFG	PreDM	5.6	1.3	0.323556	12.38	0.5	B521	7.8	21.28	9.08	6.99	7.4	28.37	2		5.7	1.77	1.8	3.1	30			30	1	0	1	0	d4T	3TC	Efavirenz		d4T	3TC	Efavirenz				0	1	1
B243	35	0	74	208	208	1	ART-R1	0	NGT	NGT	4.3	34.06	6.50924	851.5	0.2	B243	7.3	30.76			7.5	3.7	1.7		3.88	1.6	0.71	2.44	14	1		15	1	0	0	1	AZT	3TC	Efavirenz		d4T	3TC	Efavirenz	AZT	3TC	Efavirenz	0	1	1
B337	25	0	14	607	607	1	ART-R1	0	NGT	NGT	4.9	2.14	0.466044	30.57	0.43	B337	5.3	14.47	30.83	14.4	4.8	28.73	2.4		2.73	0.61	0.65	1.8	18			18	1	0	1	0	d4T	3TC	Efavirenz		d4T	3TC	Efavirenz				0	1	1
B853	31	0	157	293	293	1	ART-R1	0	NGT	NGT	4.3	6.28	1.20018	157	0.3	B853	5.2	50.33	48.94	7.79	4.9	29.15	2.3		4.05	0.71	1.08	2.65	11	5		16	1	0	1	0	d4T	3TC	Efavirenz	Combivir	AZT	3TC	Nevirapine	d4T	3TC	Efavirenz	1	0	1
B1148	30	0	97	317	317	1	ART-R1	1	IFG	PreDM	5.6	1.77	0.440533	16.86	0.44	B1148	7.3	2.56	0.46	0.26	5.4	20.53	1.7		3.32	0.93	0.96	1.94	6			6	1	0	1	0	d4T	3TC	Efavirenz		d4T	3TC	Efavirenz				0	1	1
B1071	23	0	31	54	54	1	ART-R1	0	NGT	NGT	4.3	3.42	0.6536	85.5	0.37	B1071	6.6	71.56	29.63	8.66	5	23.25	2.4		2.97	0.58	0.63	2.08	6			5	1	0	1	0	d4T	3TC	Efavirenz		d4T	3TC	Efavirenz				0	1	1
B51	38	0	135	278	278	1	ART-R1	1	IFG	PreDM	5.6	17.18	4.27591	163.62	0.22	B51	7.4	60.88	24.28	1.41	5.8	41.11	2.4		5.55	1.37	1.16	3.77	8	1		9	1	0	0	1	AZT	3TC	Efavirenz		d4T	3TC	Efavirenz	AZT	3TC	Efavirenz	0	1	1
B445	40	0	114		280	1	ART-R1	0	NGT	NGT	5.1	4.14	0.9384	51.75	0.33	B445	4.8	32.59			3.1	11.95	1.5		4.9	0.98	1.15	3.3	11			11	1	0	1	0	d4T	3TC	Efavirenz		d4T	3TC	Efavirenz				0	1	1
B866	57	1	6	591	591	1	ART-R1	1	IFG	PreDM	6.9	5.85	1.794	34.41	0.27	B866	11.1	37.41	7.51	1.28	5.3	37.86	2.6		3.92	1.27	0.98	2.36	6			6	1	0	1	0	d4T	3TC	Efavirenz		d4T	3TC	Efavirenz				0	1	1
B111	60	0	184	156	156	1	ART-R1	0	NGT	NGT	4.7	5.67	1.1844	94.5	0.3	B111	6.4	29.49	14.01	2.47	5.1	3.11	1.3		6.14	0.97	1.29	4.41	7			7	1	0	1	0	d4T	3TC	Efavirenz		d4T	3TC	Nevirapine	d4T	3TC	Efavirenz	1	0	1
B559	45	0	187	212	212	1	ART-R1	0	NGT	NGT	4.6	2.73	0.558133	49.64	0.4	B559	4.9	45.67	143.13	52.43	4.6	25.07	2.4		4.09	0.6	0.88	2.94	11			11	1	0	1	0	d4T	3TC	Efavirenz		d4T	3TC	Nevirapine	d4T	3TC	Efavirenz	1	0	1
B152	31	0	53	528	528	1	ART-R1	1	IFG	PreDM	5.8	8.83	2.27618	76.78	0.25	B152	7.1	42.28	25.73	2.91	5.9	33.26	2.2		4.53	1.01	1.39	2.68	12	6		18	1	0	0	1	AZT	3TC	Efavirenz		d4T	3TC	Efavirenz	AZT	3TC	Efavirenz	0	1	1
B265	23	0		281	281	1	ART-R1	0	NGT	NGT	5.2	18.8	4.34489	221.18	0.22	B265	6	84.6	82.25	4.38	5.9	54.71	1.8		6.25	1.14	1.4	4.33	18			18	1	0	1	0	d4T	3TC	Efavirenz		d4T	3TC	Efavirenz				0	1	1
B356	39	1		239	239	1	ART-R1	0	NGT	NGT	5.5	0.1	0.024444	1	-1.67	B356	7.4	29.97	15.72	157.21	5.5	6.07	1.2		5.72	1.22	1.16	4.01	23			23	1	0	1	0	d4T	3TC	Efavirenz		d4T	3TC	Efavirenz				0	1	1
B355	21	0	156	934	934	1	ART-R1	0	NGT	NGT	5.2	6.07	1.40284	71.41	0.29	B355	6.7	81.52	50.3	8.29	4.9	7.52	2.4		2.67	0.36	0.6	1.91		13		13	0	1	0	1	AZT	3TC	Efavirenz		AZT	3TC	Efavirenz				0	1	1
B286	46	0	166		643	1	ART-R1	0	NGT	NGT	4.7	7.58	1.58338	126.33	0.28	B286	5.5	19.86	15.35	2.03	4.7	19.93	1.5		4.11	1.48	0.77	2.67	9			9	1	0	1	0	d4T	3TC	Efavirenz		d4T	3TC	Efavirenz				0	1	1
B1007	44	0	88	629	629	1	ART-R1	0	NGT	NGT	5.4	15.06	3.6144	158.53	0.23	B1007	7.4	74.06	29.5	1.96	5.4	33.07	2.1		2.82	1.2	0.57	1.7	28			28	1	0	1	0	d4T	3TC	Efavirenz		d4T	3TC	Efavirenz				0	1	1
B293	40	0		178	178	1	ART-R1	0	NGT	NGT	4.6	7.28	1.48836	132.36	0.28	B293	6.3	21.76	8.52	1.17	4.8	5.66	1.8		6.6	1.02	1.83	4.31	5	3		8	1	0	0	1	AZT	3TC	Efavirenz		d4T	3TC	Efavirenz	Combivir		Efavirenz	0	1	1
B329	53	1	140	281	281	1	ART-R1	0	NGT	NGT	4.7	0.1	0.020889	1.67	-1.32	B329	10.7	18.04	2.99	29.9	3.6	0.27	1.3		3.52	1.33	0.7	2.22	10			10	1	0	1	0	d4T	3TC	Efavirenz		d4T	3TC	Efavirenz				0	1	1
B867	28	0	139	261	261	1	ART-R1	0	NGT	NGT	5	6.33	1.40667	84.4	0.29	B867	7.6	76.8	27.1	4.28	4.7	16.65	0.9		5.28	0.71	1.2	3.76	7			7	1	0	1	0	d4T	3TC	Efavirenz		d4T	3TC	Efavirenz				0	1	1
B520	25	0	120	139	139	1	ART-R1	0	NGT	NGT	5.5	2.04	0.498667	20.4	0.41	B520	6.2	15.49	19.21	9.42	5.9	10.64	2.1		4.22	0.75	1.09	2.79	6			6	1	0	1	0	d4T	3TC	Efavirenz		d4T	3TC	Efavirenz				0	1	1
B977	39	1	155	383	383	1	ART-R1	1	DM	DM	5.9	5.68	1.48942	47.33	0.28	B977	8.1	18.02	5.61	0.99	11.5	44.85	2.1		4.29	1.54	0.55	3.04	34			34	1	0	1	0	d4T	3TC	Efavirenz		d4T	3TC	Efavirenz				0	1	1
B195	24	0	94	396	396	1	ART-R1	0	NGT	NGT	4.7	7.96	1.66276	132.67	0.28	B195	5.4	69.53	87.96	11.05	5.5	32.71	2		4.43	0.81	1.06	3	8	11		19	1	0	0	1	AZT	3TC	Efavirenz		d4T	3TC	Efavirenz	Combivir		Efavirenz	0	1	1
B945	36	1	77	259	259	1	ART-R1	1	IFG	PreDM	5.7	6.64	1.68213	60.36	0.28	B945	8.6	39.14	11.21	1.69	6.5	72.28	3.1		3.99	1.84	1.15	2	13			13	1	0	1	0	d4T	3TC	Efavirenz		d4T	3TC	Efavirenz				0	1	1
B1207	33	0	76	216	216	1	ART-R1	0	NGT	NGT	5.4	9.59	2.3016	100.95	0.25	B1207	6.7	64.32	42.1	4.39	6.9	46.39	1		4.95	0.81	1.36	3.22		9		9	0	1	0	1	AZT	3TC	Efavirenz		AZT	3TC	Efavirenz				0	1	1
B429	49	0	113	102	102	1	ART-R1	0	NGT	NGT	5.1	1.77	0.4012	22.13	0.45	B429	5.9	9.56	9.74	5.5	4.8	33.61	1.5		4.94	1.01	1.1	3.38	25			25	1	0	1	0	d4T	3TC	Efavirenz		d4T	3TC	Efavirenz				0	1	1
B157	40	0	77	151	151	1	ART-R1	0	NGT	NGT	4.2	1.54	0.287467	44	0.54	B157	5.1	9.41	8.74	5.68	5.7	4.07	3.6		4.89	1.54	0.68	3.51		9		9	0	1	0	1	AZT	3TC	Efavirenz		AZT	3TC	Efavirenz				0	1	1
B884	32	1	5		586	1	ART-R1	1	IFG	PreDM	6.1	3.8	1.03022	29.23	0.32	B884	7.5	37.35	23.96	6.31	6.6	18.63		1	3.61	0.68	0.88	2.42	7			7	1	0	1	0	d4T	3TC	Efavirenz		d4T	3TC	Efavirenz				0	1	1
B250	48	0	31	250	250	1	ART-R1	0	NGT	NGT	5.5	2.1	0.513333	21	0.41	B250	8.7	10.96	2.77	1.32	4.8	6.56	2		6.95	1.29	1.34	5.02	10			10	1	0	1	0	d4T	3TC	Efavirenz		d4T	3TC	Efavirenz				0	1	1
B321	37	0		679	679	1	ART-R1	0	NGT	NGT	4.5	2.83	0.566	56.6	0.39	B321	5.4	51.83	54.44	19.24	1.5	19.43	1.3		2.01	0.59	0.46	1.28	17	15		32	1	0	0	1	AZT	3TC	Efavirenz		d4T	3TC	Efavirenz	AZT	3TC	Efavirenz	0	1	1
B517	66	0	195	428	428	1	ART-R1	1	IFG	PreDM	5.6	3.14	0.781511	29.9	0.35	B517	7.5	46.55	22.85	7.28	6.9	14.33	1.6		4.23	1.61	0.7	2.8		16		16	0	1	0	1	AZT	3TC	Efavirenz		AZT	3TC	Efavirenz				0	1	1
B1218	32	1	66	316	316	1	ART-R1	0	NGT	NGT	5.2	1.79	0.413689	21.06	0.45	B1218	5.8	4.49	4.5	2.51	5.9	10.05	2.5		4.36	0.94	1.21	2.72	15			15	1	0	1	0	d4T	3TC	Efavirenz		d4T	3TC	Efavirenz				0	1	1
B19	49	0	274	437	437	1	ART-R1	1	IGT	PreDM	4.9	12.78	2.7832	182.57	0.24	B19	8.5	51.66	10.8	0.85	8.2	52.58	3		3.68	1.65	0.87	2.06	15	8		23	1	0	0	1	AZT	3TC	Efavirenz		d4T	3TC	Efavirenz	AZT	3TC	Efavirenz	0	1	1
B479	29	0	149	503	503	1	ART-R1	1	IGT	PreDM	5.5	8.46	2.068	84.6	0.26	B479	7.1	11.47	1.88	0.22	8	17.45	2.8		3.45	0.4	0.9	2.37	12			30	1	0	0	1	AZT	3TC	Efavirenz		d4T	3TC	Efavirenz	Combivir		Efavirenz	0	1	1
C367	35	0	106	311	311	1	ART-R1	0	NGT	NGT	4.5	1.88	0.376	37.6	0.47	C367	4.7	3.69	9.05	4.81	4.6	3.22	1.4		4.18	0.76	0.81	3.02	19	8	5	27	1	0	0	1	AZT	3TC	Efavirenz		d4T	3TC	Efavirenz	Combivir		Efavirenz	0	1	1
B14	36	0	77	621	621	1	ART-R1	0	NGT	NGT	5.3	9.36	2.2048	104	0.26	B14	6.5	39.76	25.33	2.71	7	30.95	3.7		4.64	1.48	0.83	3.14	35			35	1	0	1	0	d4T	3TC	Efavirenz		d4T	3TC	Efavirenz				0	1	1
B300	59	0	477	608	608	1	ART-R1	1	IFG/IGT	PreDM	6	3.04	0.810667	24.32	0.34	B300	12	22.32	3.21	1.06	9.6	26.13	1.7		6.81	1.43	1.41	4.75	6			6	1	0	1	0	d4T	3TC	Efavirenz		d4T	3TC	Efavirenz				0	1	1
B503	30	0		612	612	1	ART-R1	1	IFG	PreDM	6.3	4.89	1.3692	34.93	0.29	B503	9.5	22.11	5.38	1.1	7.3	17.5	2		6.26	1.13	1.39	4.36	12			12	1	0	1	0	d4T	3TC	Efavirenz		d4T	3TC	Efavirenz				0	1	1
B803	34	0	122	945	945	1	ART-R1	1	IFG/IGT	PreDM	6	14.59	3.89067	116.72	0.22	B803	10	119.18	26.15	1.79	9.1	89.94	2.2		4.23	1.45	0.62	2.95	39			39	1	0	1	0	d4T	3TC	Efavirenz		d4T	3TC	Efavirenz				0	1	1
B1016	49	1	161	228	228	1	ART-R1	0	NGT	NGT	5	2.3	0.511111	30.67	0.41	B1016	7	4.57	1.14	0.49	4.1	5.65		1	5.4	1.09	1.51	3.39	9			9	1	0	1	0	d4T	3TC	Efavirenz		d4T	3TC	Efavirenz				0	1	1
B1077	35	0	217	653	653	1	ART-R1	1	IFG	PreDM	5.8	16.43	4.23529	142.87	0.22	B1077	9	120.74	32.6	1.98	5.6	25.77	1.2		4.65	1.56	1.2	2.74	12	36		48	1	0	0	1	AZT	3TC	Efavirenz		d4T	3TC	Efavirenz	Combivir		Efavirenz	0	1	1
B1067	30	1	149	523	523	1	ART-R1	1	DM	PreDM	7	6.61	2.05644	37.77	0.26	B1067	9.6	20.09	5.18	0.78	6.2	12.53		1	6.24	1.71	1.48	3.98	39			39	1	0	1	0	d4T	3TC	Efavirenz		d4T	3TC	Efavirenz				0	1	1
B162	43	0	37	269	269	1	ART-R1	0	NGT	NGT	5.1	3.44	0.779733	43	0.35	B162	6.3	64.49	50.87	14.79	4.2	7.98	3.2		6.54	1.99	0.93	4.71	28			28	1	0	1	0	d4T	3TC	Efavirenz		d4T	3TC	Efavirenz				0	1	1
B30	40	1	71	199	199	1	ART-R1	1	IFG	PreDM	5.9	0.95	0.249111	7.92	0.58	B30	7.5	10.48	5.96	6.27	5.7	17.64	2.4		4.77	1.09	1.22	3.05		35		35	0	1	0	1	AZT	3TC	Efavirenz		AZT	3TC	Efavirenz				0	1	1
B336	24	0	101	421	421	1	ART-R1	0	NGT	NGT	4.8	2.4	0.512	36.92	0.41	B336	5.7	21.61	21.34	8.89	5.1	9.11	2.5		4.32	1.12	0.93	2.88	8			8	1	0	1	0	d4T	3TC	Efavirenz		d4T	3TC	Efavirenz				0	1	1
B340	35	1	22	261	261	1	ART-R1	0	NGT	NGT	5.4	1.72	0.4128	18.11	0.45	B340	5.6	15.77	70.25	40.84	3.9	2.25	0.8		4.38	0.6	1.63	2.48	27			27	1	0	1	0	d4T	3TC	Efavirenz		d4T	3TC	Efavirenz				0	1	1
B82	32	0	186	241	241	1	ART-R1	0	NGT	NGT	4.9	13.32	2.9008	190.29	0.24	B82	4.6	61.7			4.2	28.11	2.1		4	1.55	0.85	2.45	13			13	1	0	1	0	d4T	3TC	Efavirenz		d4T	3TC	Efavirenz				0	1	1
B02	32	1	3	373	373	1	ART-R1	1	IFG	PreDM	6.1	14.99	4.06396	115.31	0.22	B02	8	99.64	44.55	2.97	5	27.05	0.8		4.38	2.49	0.77	2.48	22			22	1	0	1	0	d4T	3TC	Efavirenz		d4T	3TC	Efavirenz				0	1	1
B327	37	1	93	203	203	1	ART-R1	0	NGT	NGT	5.5	0.48	0.117333	4.8	1.03	B327	8.2	3.55	1.14	2.37	5.9	6.55	1.7		3.85	2.02	0.96	1.97	8			8	1	0	1	0	d4T	3TC	Efavirenz		d4T	3TC	Efavirenz				0	1	1
B290	37	0		298	298	1	ART-R1	0	NGT	NGT	4.7	3.2	0.668444	53.33	0.37	B290	6.3	46.38	26.99	8.43	4.8	21.92	2.3		5.65	1.28	1.33	3.74	8	3		11	1	0	0	1	AZT	3TC	Efavirenz		d4T	3TC	Efavirenz	Combivir		Efavirenz	0	1	1
B349	33	1	89		582	1	ART-R1	0	NGT	NGT	4.7	0.1	0.020889	1.67	-1.32	B349	6.3	6.31	3.88	38.81	4.8	18	2.3		3.45	1.15	1.02	1.91	9			9	1	0	1	0	d4T	3TC	Efavirenz		d4T	3TC	Efavirenz				0	1	1
B165	29	0	31	160	160	1	ART-R1	1	IFG/IGT	PreDM	6.5	24.07	6.95356	160.47	0.2	B165	8.7	126.83	46.71	1.94	7.9	97.43	2.4		3.78	0.79	1.3	2.12	10			10	1	0	1	0	d4T	3TC	Efavirenz		d4T	3TC	Efavirenz				0	1	1
B911	37	0	29	260	260	1	ART-R1	0	NGT	NGT	5.4	4.58	1.0992	48.21	0.31	B911	6.3	27.09	25.01	5.46	5.9	51.05	3.7		4.5	1.1	0.96	3.04	17			17	1	0	1	0	d4T	3TC	Efavirenz		d4T	3TC	Efavirenz				0	1	1
B360	35	1		296	296	1	ART-R1	1	IFG	PreDM	6	3.89	1.03733	31.12	0.32	B360	7.5	82.93	52.69	13.55	4.7	108.33	0.8		7.17	2.13	1.18	5.02	27			27	1	0	1	0	d4T	3TC	Efavirenz		d4T	3TC	Efavirenz				0	1	1
B87	39	1	84	193	193	1	ART-R1	0	NGT	NGT	5.2	12.29	2.84036	144.59	0.24	B87	6.4	37.4	20.92	1.7	5.2	12.78	2.6		3.68	1.9	0.66	2.16	11			11	1	0	1	0	d4T	3TC	Efavirenz		d4T	3TC	Efavirenz				0	1	1
B328	40	0	153	348	348	1	ART-R1	1	IGT	PreDM	5.3	1.59	0.374533	17.67	0.47	B328	5.5	27.2	128.05	80.53	7.8	16.9	1.4		3.7	0.76	0.65	2.7	14	14		28	1	0	0	1	AZT	3TC	Efavirenz		d4T	3TC	Nevirapine	AZT	3TC	Efavirenz	1	0	1
B500	33	0	155	417	417	1	ART-R1	1	IFG	PreDM	6	3.22	0.858667	25.76	0.34	B500	6.2	18.91	78.45	24.36	6.2	15.59	1.1		4.46	0.98	1.15	2.86	8			8	1	0	1	0	d4T	3TC	Efavirenz		d4T	3TC	Efavirenz				0	1	1
B268	44	0	186	904	904	1	ART-R1	0	NGT	NGT	4.6	0.78	0.159467	14.18	0.78	B268	8.7	6.66	1.43	1.84	5.2	6.41	1.6		4.88	0.94	1.07	3.38	14	4		18	1	0	0	1	AZT	3TC	Efavirenz		d4T	3TC	Efavirenz	AZT	3TC	Efavirenz	0	1	1
B175	30	0	108	165	165	1	ART-R1	0	NGT	NGT	5.4	2.48	0.5952	26.11	0.39	B175	7	10.23	4.84	1.95	4.7	4.44	1.7		5.66	0.81	1.11	4.18	15			15	1	0	1	0	d4T	3TC	Efavirenz		d4T	3TC	Efavirenz				0	1	1
B197	35	0	53	105	105	1	ART-R1	0	NGT	NGT	4.8	7.68	1.6384	118.15	0.28	B197	4.8	47.9			3.7	18	5.3		4.76	0.5	2.31	2.22	12	24		36	1	0	0	1	AZT	3TC	Efavirenz		d4T	3TC	Efavirenz	AZT	3TC	Efavirenz	0	1	1
B763	21	0	4	378	378	1	ART-R1	0	NGT	NGT	5.5	29.65	7.24778	296.5	0.2	B763	8.2	268.77	88.56	2.99	6.8	460.95	2.4		4.28	1.39	0.75	2.9	51			51	1	0	1	0	d4T	3TC	Efavirenz		d4T	3TC	Efavirenz				0	1	1
B275	39	0	22	357	357	1	ART-R1	0	NGT	NGT	4.7	9.71	2.02831	161.83	0.26	B275	6.6	69.52	31.48	3.24	6.4	59.09	2.4		4.57	0.9	1.05	3.11	20			20	1	0	1	0	d4T	3TC	Efavirenz		d4T	3TC	Efavirenz				0	1	1
B1176	53	0	27			1	NRTI																									23
B470	46	0	169	428	428	1	ART-R1	0	NGT	NGT	5.2	1.64	0.379022	19.29	0.47	B470	7.3	30.88	13.92	8.49	5	7.25	1.2		3.83	0.89	0.79	2.64	29			29	1	0	1	0	d4T	3TC	Efavirenz		d4T	3TC	Efavirenz				0	1	1
B277	31	0	143	637	637	1	ART-R1	0	NGT	NGT	4.5	9.56	1.912	191.2	0.27	B277	4.3	55.86			6.4	29.83	1.6		4.26	0.78	0.63	3.28	11			11	1	0	1	0	d4T	3TC	Efavirenz		d4T	3TC	Efavirenz				0	1	1
B905	49	0	98	354	354	1	ART-R1	0	NGT	NGT	4.9	6.62	1.44169	94.57	0.29	B905	4.7	26.75			5.3	19.23	1.2		4.97	1.07	1.14	3.34	18	21		39	1	0	0	1	AZT	3TC	Efavirenz		d4T	3TC	Efavirenz	AZT	3TC	Efavirenz	0	1	1
B1122	40	0	206	520	520	1	ART-R1	0	NGT	NGT	5.4	27.06	6.4944	284.84	0.2	B1122	7.9	23.19			5.8	5.7	0.8		6.05	0.85	1.29	4.37	7			7	1	0	1	0	d4T	3TC	Efavirenz		d4T	3TC	Efavirenz				0	1	1
B695	36	0	158	1290	1290	1	ART-R1	1	IFG	PreDM	6.8	25.69	7.76409	155.7	0.19	B695	7.3	122.63	193.88	7.55	7.4	111.03	0.8		2.6	1.94	0.45	1.27	32			32	1	0	1	0	d4T	3TC	Efavirenz		d4T	3TC	Efavirenz				0	1	1
B1120	40	1	67	226	226	1	ART-R1	0	NGT	NGT	4.6	2.93	0.599022	53.27	0.38	B1120	5.3	20.06	24.47	8.35	4.7	22.08	2.4		5.58	0.89	1.28	3.9	7			7	1	0	1	0	d4T	3TC	Efavirenz		d4T	3TC	Efavirenz				0	1	1
B147	35	0	5	597	597	1	ART-R1	0	NGT	NGT	4.8	4.23	0.9024	65.08	0.33	B147	6.2	19.91	11.2	2.65	4.1	18.93	3.3		5.49	1.79	0.9	3.78	27			27	1	0	1	0	d4T	3TC	Efavirenz		d4T	3TC	Efavirenz				0	1	1
B352	28	0	9	229	229	1	ART-R1	0	NGT	NGT	4.7	0.1	0.020889	1.67	-1.32	B352	6.2	7.72	5.08	50.8	4	2.78	1.9		5.38	1.37	1.99	2.77	3	10		13	1	0	0	1	AZT	3TC	Efavirenz		d4T	3TC	Efavirenz	AZT	3TC	Efavirenz	0	1	1
B173	33	0	53	182	182	1	ART-R1	0	NGT	NGT	4.7	3.5	0.731111	58.33	0.36	B173	6.7	58.98	27.74	7.93	5.5	11.93	3.4		4.98	1.81	0.71	3.45	13			13	1	0	1	0	d4T	3TC	Efavirenz		d4T	3TC	Efavirenz				0	1	1
B748	33	0	10	15	15	1	ART-R1	0	NGT	NGT	4.6	1.11	0.226933	20.18	0.61	B748	6.6	48.06	23.48	21.15	5.5	35.22	1.1		3.09	0.71	0.88	1.89	7			7	1	0	1	0	d4T	3TC	Efavirenz		d4T	3TC	Efavirenz				0	1	1
B183	37	0	36	161	161	1	ART-R1	0	NGT	NGT	5	5.79	1.28667	77.2	0.3	B183	4.6	14.59			4.6	7.25	1.6		3.53	0.63	1.06	2.18	11			11	1	0	1	0	d4T	3TC	Efavirenz		d4T	3TC	Efavirenz				0	1	1
B57	29	0	8	220	220	1	ART-R1	1	IFG	PreDM	5.7	29.29	7.42013	266.27	0.2	B57	8.2	160.37	52.43	1.79	7	231.69	5		3.53	0.81	0.88	2.28	7			7	1	0	1	0	d4T	3TC	Efavirenz		d4T	3TC	Efavirenz				0	1	1
B15	45	0	68	473	473	1	ART-R1	1	IFG/IGT	PreDM	6.9	4.62	1.4168	27.18	0.29	B15	10.2	54.56	15.13	3.28	10.2	159.1	2.6		7.05	2.71	1.22	4.6	8			22	1	0	0	1	AZT	3TC	Efavirenz		d4T	3TC	Efavirenz	AZT	3TC	Efavirenz	0	1	1
B826	49	0	144	310	310	1	ART-R1	1	IGT	PreDM	4.8	0.39	0.0832	6	1.59	B826	9.6	7.14	1.41	3.61	10.9	15.17	2.4		5.54	0.87	2.88	2.26	20			20	1	0	1	0	d4T	3TC	Efavirenz		d4T	3TC	Efavirenz				0	1	1
B539	27	1	45	261	261	1	ART-R1	1	IFG	PreDM	5.7	14.29	3.62013	129.91	0.23	B539	8.3	228.44	82.37	5.76	6.8	113.45	3.1		5.61	1.57	0.8	4.1	9	3		12	1	0	0	1	AZT	3TC	Efavirenz		d4T	3TC	Efavirenz	Combivir		Efavirenz	0	1	1
B150	35	1		586	586	1	ART-R1	1	IFG	PreDM	6	6.46	1.72267	51.68	0.27	B150	9.5	99.89	26.69	4.13	7.4	62.12	3.3		7.17	2.93	0.93	4.91	14			14	1	0	1	0	d4T	3TC	Efavirenz		d4T	3TC	Efavirenz				0	1	1
B830	60	0	43	101	101	1	ART-R1	0	NGT	NGT	5.3	3.92	0.923378	43.56	0.33	B830	6.8	55.59	34.45	8.79	6.8	19.56	2.4		4.43	0.99	1.28	2.7	29	12		41	1	0	0	1	AZT	3TC	Efavirenz		d4T	3TC	Efavirenz	AZT	3TC	Efavirenz	0	1	1
B338	28	1		548	548	1	ART-R1	0	NGT	NGT	5	4.84	1.07556	64.53	0.31	B338	5.7	21.2	23.37	4.83	3.9	7.68	1.6		2.98	1.05	0.53	1.97	23			23	1	0	1	0	d4T	3TC	Efavirenz		d4T	3TC	Efavirenz				0	1	1
B510	35	1	115	80	80	1	ART-R1	1	IFG	PreDM	6.4	10.19	2.89849	70.28	0.24	B510	9.8	9.4			6.3	7.12	1.7		4.76	1.18	1.31	2.91	6			6	1	0	1	0	d4T	3TC	Efavirenz		d4T	3TC	Efavirenz				0	1	1
B946	49	0	83	456	456	1	ART-R1	1	IFG	PreDM	5.8	3.31	0.853244	28.78	0.34	B946	8.2	5.17	0.78	0.23	7.7	12.46	3.2		5.3	4.07	1.26	2.19	35			35	1	0	1	0	d4T	3TC	Efavirenz		d4T	3TC	Efavirenz				0	1	1
B1106	33	1	26	120	120	1	ART-R1	0	NGT	NGT	5.3	3.41	0.803244	37.89	0.35	B1106	8.6	5.98	0.78	0.23	5.8	6.45	1.2		3.8	0.58	1.4	2.14	9			9	1	0	1	0	d4T	3TC	Efavirenz		d4T	3TC	Efavirenz				0	1	1
B1280	47	0	9	106	106	1	ART-R1	0	NGT	NGT	4.6	5.03	1.02836	91.45	0.32	B1280	6.6	26.33	10.65	2.12	3.7	11.8	4.3		4.25	1.19	1.53	2.18	9			9	1	0	1	0	d4T	3TC	Efavirenz		d4T	3TC	Efavirenz				0	1	1
B363	32	0	14	243	243	1	ART-R1	1	DM	PreDM	8	0.75	0.266667	3.33	0.56	B363	10.1	4.9	1.98	2.63	7.5	15.47	1.9		3.15	1.07	0.49	2.17	1	7		7	1	0	0	1	AZT	3TC	Efavirenz		d4T	3TC	Efavirenz	AZT	3TC	Efavirenz	0	1	1
B06	45	0	79	412	412	1	ART-R1	1	IFG	PreDM	5.9	2.34	0.6136	19.5	0.38	B06	7.2	43.91	31.98	13.67	6.1	32.02	2.4		5.06	1.02	1.2	3.4	33			33	1	0	1	0	d4T	3TC	Efavirenz		d4T	3TC	Efavirenz				0	1	1
B316	39	0		382	382	1	ART-R1	1	IFG	PreDM	6.1	10.26	2.7816	78.92	0.24	B316	6.1	30.11			5.5	36.34	2.9		3.86	1.02	0.96	2.44	29			29	1	0	1	0	d4T	3TC	Efavirenz		d4T	3TC	Efavirenz				0	1	1
B735	26	0	50	417	417	1	ART-R1	0	NGT	NGT	5.1	5.71	1.29427	71.38	0.3	B735	5.4	25.2	64.97	11.38	5.1	12.43	1.1		3.02	0.67	0.95	1.77	18			18	1	0	1	0	d4T	3TC	Efavirenz		d4T	3TC	Efavirenz				0	1	1
B1161	42	0	1	336	336	1	ART-R1	0	NGT	NGT	4.7	5.04	1.0528	84	0.32	B1161	7.1	30.39	10.56	2.1	6.2	21.66	1.2		3.69	0.93	0.99	2.28	10	13		23	1	0	0	1	AZT	3TC	Efavirenz		d4T	3TC	Efavirenz	Combivir		Efavirenz	0	1	1
B342	30	0	2	349	349	1	ART-R1	0	NGT	NGT	4.7	1.7	0.355111	28.33	0.48	B342	6.1	43.85	30.11	17.71	4.6	23.52	1.9		4.36	1.3	0.89	2.88		10		10	0	1	0	1	AZT	3TC	Efavirenz	Combivir	AZT	3TC	Efavirenz				0	1	1
B461	24	0	78	617	617	1	ART-R1	0	NGT	NGT	4.8	17.83	3.80373	274.31	0.22	B461	5.3	137.51	239.36	13.42	5.9	79.84	2.4		3.12	1.11	0.68	1.94	28			28	1	0	1	0	d4T	3TC	Efavirenz		d4T	3TC	Efavirenz				0	1	1
B1160	50	0	185	524	524	1	ART-R1	0	NGT	NGT	5.1	3.4	0.770667	42.5	0.35	B1160	7.6	78.9	30.2	8.88	6.2	50.46	0.9		5.79	1.13	1.43	3.85	42			42	1	0	1	0	d4T	3TC	Efavirenz		d4T	3TC	Efavirenz				0	1	1
B199	49	1	258	347	347	1	ART-R1	1	IFG/IGT	PreDM	6.4	1.55	0.440889	10.69	0.44	B199	10.7	15.57	3.26	2.1	8	11.23	2.3		4.57	1.47	1.52	2.38	9			9	1	0	1	0	d4T	3TC	Efavirenz		d4T	3TC	Efavirenz				0	1	1
B01	51	0	131	326	326	1	ART-R1	0	NGT	NGT	4.4	2.57	0.502578	57.11	0.41	B01	8.7	60.65	13.51	5.26	4	25.94	1.1		4.63	0.74	1.55	2.74	30			30	1	0	1	0	d4T	3TC	Efavirenz		d4T	3TC	Efavirenz				0	1	1
B255	56	1	66	197	197	1	ART-R1	1	IFG	PreDM	5.9	3.32	0.870578	27.67	0.34	B255	8.3	73.73	29.34	8.84	6.6	26.47	2.5		6.98	2.61	1.5	4.29	13			13	1	0	1	0	d4T	3TC	Efavirenz		d4T	3TC	Efavirenz				0	1	1
B912	44	1	41	387	387	1	ART-R1	1	IFG/IGT	PreDM	6.8	6.28	1.89796	38.06	0.27	B912	9.2	54.43	20.06	3.19	9.2	50.11	3.1		4.26	1.84	0.88	2.54	36			36	1	0	1	0	d4T	3TC	Efavirenz		d4T	3TC	Efavirenz				0	1	1
B212	42	0	43		154	1	ART-R1	1	IFG	PreDM	5.8	7.63	1.96684	66.35	0.26	B212	7.4	46.31	24.17	3.17	6.4	9.48	2.4		4.19	2.13	0.9	2.32	13			13	1	0	1	0	d4T	3TC	Efavirenz		d4T	3TC	Efavirenz				0	1	1
B1040	55	0	40	188	188	1	ART-R1	0	NGT	NGT	5.1	3.21	0.7276	40.13	0.36	B1040	8	4.31	0.38	0.12	5.8	26.89	1.2		4.51	1.66	1.45	2.31	7	1		8	1	0	0	1	AZT	3TC	Efavirenz		d4T	3TC	Efavirenz	AZT	3TC	Efavirenz	0	1	1
B478	57	0		539	539	1	ART-R1	0	NGT	NGT	5.5	5.16	1.26133	51.6	0.3	B478	7.8	45.25	17.43	3.38	6.9	40.32	2.1		6.8	4.56	0.7	4.03	29			29	1	0	1	0	d4T	3TC	Efavirenz		d4T	3TC	Efavirenz				0	1	1
B43	30	0	179	525	525	1	ART-R1	0	NGT	NGT	4.2	9.62	1.79573	274.86	0.27	B43	5	52.97	54.19	5.63	4.3	16.91	2.5		5.6	2.49	1.03	3.44	16			16	1	0	1	0	d4T	3TC	Efavirenz		d4T	3TC	Efavirenz				0	1	1
B526	28	0	78	142	142	1	ART-R1	0	NGT	NGT	4.9	4.09	0.890711	58.43	0.33	B526	6.4	18.79	9.8	2.4	5.8	13.45	2.2		3.09	0.75	0.88	1.87	2	9		11	1	0	0	1	AZT	3TC	Efavirenz		d4T	3TC	Efavirenz	Combivir		Efavirenz	0	1	1
B83	43	1	138	165	165	1	ART-R1	1	IFG	PreDM	5.6	0.81	0.2016	7.71	0.66	B83	9.1	6.57	1.65	2.03	3	1.66	2.4		3.7	1.09	1.07	2.13		12		11	0	1	0	1	AZT	3TC	Efavirenz		AZT	3TC	Efavirenz	Combivir		Efavirenz	0	1	1
B05	37	1	220	279	279	1	ART-R1	0	NGT	NGT	4.7	9.68	2.02204	161.33	0.26	B05	5.5	28.92	24.05	2.48	4.8	27.47	0.8		3.56	1.37	0.83	2.11	13	18		31	1	0	0	1	AZT	3TC	Efavirenz		d4T	3TC	Efavirenz	AZT	3TC	Efavirenz	0	1	1
B692	36	0	163	410	410	1	ART-R1	0	NGT	NGT	5.1	7.74	1.7544	96.75	0.27	B692	5.4	48.69	136.5	17.64	5	23.5	1.2		4.04	0.93	0.94	2.68	28			28	1	0	1	0	d4T	3TC	Efavirenz		d4T	3TC	Efavirenz				0	1	1
B04	47	0	188	711	711	1	ART-R1	0	NGT	NGT	5.4	8.8	2.112	92.63	0.26	B04	7.8	44.33	14.8	1.68	7.5	77.6	2.4		4.18	2.18	0.95	2.24	33			33	1	0	1	0	d4T	3TC	Efavirenz		d4T	3TC	Efavirenz				0	1	1
B752	50	1	65	391	391	1	ART-R1	1	IFG/IGT	PreDM	5.8	10.62	2.7376	92.35	0.24	B752	10.6	135.17	25.95	2.44	10.9	217.35	1.8		4.04	1.59	1.11	2.21	21	1		21	1	0	0	1	AZT	3TC	Efavirenz		d4T	3TC	Efavirenz	AZT	3TC	Efavirenz	0	1	1
B1079	35	0	75	373	373	1	ART-R1	1	IFG	PreDM	5.9	8.52	2.23413	71	0.26	B1079	6.6	25.91	24.84	2.92	5.7	15.29	1.7		4.44	1.17	1.59	2.32	1	20		20	1	0	0	1	AZT	3TC	Efavirenz		d4T	3TC	Efavirenz	AZT	3TC	Efavirenz	0	1	1
B251	35	0	88	186	186	1	ART-R1	0	NGT	NGT	5.1	13.45	3.04867	168.13	0.24	B251	7.3	43.43	13.63	1.01	5.5	24.07	1.3		4.18	1.22	0.8	2.83	9	10		19	1	0	0	1	AZT	3TC	Efavirenz		d4T	3TC	Efavirenz	AZT	3TC	Efavirenz	0	1	1
B350	38	0	26	115	115	1	ART-R1	0	NGT	NGT	5	5.02	1.11556	66.93	0.31	B350	5.6	18.1	21.8	4.34	4.9	24.37	2.4		3.58	1.15	0.57	2.49	12			12	1	0	1	0	d4T	3TC	Efavirenz		d4T	3TC	Efavirenz				0	1	1
B538	33	1	543	587	587	1	ART-R1	1	IGT	PreDM	5	1.86	0.413333	24.8	0.45	B538	10	11.09	1.85	0.99	8.7	20.77	2.8		4.3	1.05	2.1	1.72	14			14	1	0	1	0	d4T	3TC	Efavirenz		d4T	3TC	Efavirenz				0	1	1
B1204	31	0	107	554	554	1	ART-R1	0	NGT	NGT	5.3	0.18	0.0424	2	-21.24	B1204	6.7	1.12	0.67	3.73	5.2	2.14	1.4		3.76	0.69	1.56	1.89	33			33	1	0	1	0	d4T	3TC	Efavirenz		d4T	3TC	Efavirenz				0	1	1
B253	38	1	125	249	249	1	ART-R1	0	NGT	NGT	5.2	1.57	0.362844	18.47	0.48	B253	7.8	31.77	11.62	7.4	4.5	17.9	1.3		4.44	1.19	1.9	2	11			11	1	0	1	0	d4T	3TC	Efavirenz		d4T	3TC	Efavirenz				0	1	1
B428	45	0	38	379	379	1	ART-R1	0	NGT	NGT	5.1	6.25	1.41667	78.13	0.29	B428	5.8	87.92	116.67	18.67	4.8	6.81	2.1		4.77	1.01	1.05	3.26	7			7	1	0	1	0	d4T	3TC	Efavirenz		d4T	3TC	Efavirenz				0	1	1
B417	45	0	109	548	548	1	ART-R1	1	IFG	PreDM	5.7	1.31	0.331867	11.91	0.5	B417	7.4	17.44	9.49	7.24	6.2	18.51	1.4		5.28	1.03	1.3	3.51	14	14		28	1	0	0	1	AZT	3TC	Efavirenz		d4T	3TC	Efavirenz	AZT	3TC	Efavirenz	0	1	1
B273	38	0		274	274	1	ART-R1	0	NGT	NGT	4.5	3.15	0.63	63	0.38	B273	7.9	19.99	4.95	1.57	6.1	17.4	2		4.34	1.22	0.67	3.12	13			13	1	0	1	0	d4T	3TC	Efavirenz		d4T	3TC	Efavirenz				0	1	1
B405	57	0	119	288	288	1	ART-R1	1	IFG	PreDM	5.8	2.51	0.647022	21.83	0.37	B405	8.5	36.25	12.5	4.98	6	18.18	2.6		5.07	1.43	0.93	3.49	12	10		22	1	0	0	1	AZT	3TC	Efavirenz		d4T	3TC	Efavirenz	Combivir		Efavirenz	0	1	1
B1102	29	0	8	350	350	1	ART-R1	0	NGT	NGT	4.9	4.11	0.895067	58.71	0.33	B1102	8.5	33.77	8.24	2	5.1	19.13	1.8		3.04	0.93	0.96	1.66	16	5		21	1	0	0	1	AZT	3TC	Efavirenz		d4T	3TC	Efavirenz	Combivir		Efavirenz	0	1	1
B464	53	0	146	392	392	1	ART-R1	1	IFG	PreDM	5.7	4.52	1.14507	41.09	0.31	B464	7.7	46.91	21.2	4.69	6.3	27.43	1.7		6.48	1.75	1.29	4.39		16		16	0	1	0	1	AZT	3TC	Efavirenz		AZT	3TC	Efavirenz				0	1	1
B425	37	0		605	605	1	ART-R1	1	IFG	PreDM	5.9	0.76	0.199289	6.33	0.67	B425	6.7	21.79	26.29	34.59	6.6	18.34	2.4		3.98	2.07	0.91	2.13	18	5		23	1	0	0	1	AZT	3TC	Efavirenz		d4T	3TC	Efavirenz	Combivir		Efavirenz	0	1	1
B331	45	0	146	463	463	1	ART-R1	1	DM	DM	9.1	40.22	16.2668	143.64	0.17	B331	13	68.88	7.35	0.18	16.8	177.55	1.9		4.96	2.32	0.97	2.94	41			41	1	0	1	0	d4T	3TC	Efavirenz		d4T	3TC	Efavirenz				0	1	1
B343	26	0	119	427	427	1	ART-R1	0	NGT	NGT	3.6	0.17	0.0272	34	-2.04	B343	3.4	30.78			3.6	23.34	1.5		2.24	0.55	0.44	1.55	16			16	1	0	1	0	d4T	3TC	Efavirenz		d4T	3TC	Efavirenz				0	1	1
B527	40	1	85	266	266	1	ART-R1	0	NGT	NGT	4.4	0.68	0.132978	15.11	0.91	B527	4.9	23.4	45.44	66.82	4.8	13.74	1.9		2.91	1.77	0.3	1.81	48			48	1	0	1	0	d4T	3TC	Efavirenz		d4T	3TC	Efavirenz				0	1	1
B494	41	0	89	177	177	1	ART-R1	1	DM	PreDM	7.3	0.8	0.259556	4.21	0.57	B494	10.5	20.53	6.17	7.71	6.4	4.17	2.7		6.36	1.08	2.11	3.76	7			7	1	0	1	0	d4T	3TC	Efavirenz		d4T	3TC	Efavirenz				0	1	1
B1175	37	0	68	335	335	1	ART-R1	0	NGT	NGT	4.6	14.93	3.05236	271.45	0.24	B1175	7.4	90.62	27.03	1.81	6.9	16.71	1.2		5.44	1.3	1.17	3.68	14			14	1	0	1	0	d4T	3TC	Efavirenz		d4T	3TC	Efavirenz				0	1	1
B209	38	1	116	340	340	1	ART-R1	0	NGT	NGT	5.2	2.22	0.513067	26.12	0.41	B209	7.3	6.66	2.11	0.95	5.8	15.84	1.8		4.66	1.6	1.31	2.62	8			8	1	0	1	0	d4T	3TC	Efavirenz		d4T	3TC	Efavirenz				0	1	1
B103	43	0	151	534	534	1	ART-R1	0	NGT	NGT	5	4.86	1.08	64.8	0.31	B103	4.9	43.44			3.8	12.8	2.4		3.48	0.68	1.1	2.07	2	23		25	1	0	0	1	AZT	3TC	Efavirenz		d4T	3TC	Efavirenz	Combivir		Efavirenz	0	1	1
B1158	43	1	78	170	170	1	ART-R1	0	NGT	NGT	4.4	7.02	1.3728	156	0.29	B1158	6.8	101.31	39.29	5.6	4.5	46.93	1.4		2.15	1.19	0.33	1.28	23			23	1	0	1	0	d4T	3TC	Efavirenz		d4T	3TC	Efavirenz				0	1	1
C1388	55	0	196	472	472	2	ART-R2	0	NGT	NGT	4.9	5.89	1.28271	84.14	0.3	C1388	6.4	23.93	12.03	2.04	6.8	13.93	4		3.53	2.25	0.69	1.82	31	9	26	66	0	1	0	0	Efavirenz		Kaletra	Combivir	AZT	3TC	Efavirenz	Efavirenz		Kaletra	0	1	1
B92	31	0	12	363	363	1	ART-R1	0	NGT	NGT	5.2	3.72	0.859733	43.76	0.34	B92	6.6	53	35.2	9.46	6.6	22.64	2		3.46	0.83	0.77	2.31	20			20	1	0	1	0	d4T	3TC	Efavirenz		d4T	3TC	Efavirenz				0	1	1
C1398	41	0	67	1102	1102	2	ART-R2	0	NGT	NGT	5.5	18.59	4.54422	185.9	0.22	C1398	8.4	138.53	41.36	2.22	6.5	49.14	5.7		6.68	1.57	1.05	4.92	10				1	0	0	0	Efavirenz		Kaletra		d4T	3TC	Efavirenz	Efavirenz		Kaletra	0	1	1
B401	32	1	100	118	118	1	ART-R1	0	NGT	NGT	5.1	2.95	0.668667	36.88	0.37	B401	6.8	59.59	33.32	11.29	3.8	23.33	2.8		5.87	0.91	1.37	4.09	6			6	1	0	1	0	d4T	3TC	Efavirenz		d4T	3TC	Efavirenz				0	1	1
B146	44	0	71	732	732	1	ART-R1	0	NGT	NGT	4.8	1.97	0.420267	30.31	0.45	B146	6.4	3.14	0.73	0.37	4.9	9.59	2.2		5.46	1.29	1.03	3.84	28			28	1	0	1	0	d4T	3TC	Efavirenz		d4T	3TC	Efavirenz				0	1	1
B398	40	1	78	356	356	1	ART-R1	0	NGT	NGT	5.3	2.33	0.548844	25.89	0.4	B398	6.4	24.77	20.4	8.76	5.2	5.49	2.4		4.73	1.06	0.96	3.29	11			11	1	0	1	0	d4T	3TC	Efavirenz		d4T	3TC	Efavirenz				0	1	1
B106	45	0	20	89	89	1	ART-R1	0	NGT	NGT	4.5	2.15	0.43	43	0.44	B106	6.2	18.28	9.49	4.41	3.7	7.17	1.9		4.1	1.35	1.35	2.14	9			9	1	0	1	0	d4T	3TC	Efavirenz		d4T	3TC	Efavirenz				0	1	1
B339	47	0	23	115	115	1	ART-R1	0	NGT	NGT	4.8	3.15	0.672	48.46	0.37	B339	6.2	40.29	26.53	8.42	4.8	12.25	2		5.45	1.25	1.36	3.52	7			7	1	0	1	0	d4T	3TC	Efavirenz		d4T	3TC	Efavirenz				0	1	1
B431	53	0		593	593	1	ART-R1	0	NGT	NGT	5.2	4.63	1.07004	54.47	0.31	B431	7.2	12.78	4.07	0.88	7	12.72	1.4		5.62	0.79	1.16	4.1					1	0	1	0	d4T	3TC	Efavirenz		d4T	3TC	Efavirenz				0	1	1
B488	32	0	3	147	147	1	ART-R1	0	NGT	NGT	5.5	0.83	0.202889	8.3	0.66	B488	5.9	32.65	79.55	95.84	5.5	29.14	3.3		6.13	1	1.35	4.33	8			8	1	0	1	0	d4T	3TC	Efavirenz		d4T	3TC	Efavirenz				0	1	1
B204	35	0	47	209	209	1	ART-R1	0	NGT	NGT	4.3	5.05	0.965111	126.25	0.32	B204	7	35.1	11.13	2.2	5.3	38.87	3		4.2	2.55	0.86	2.18	22			22	1	0	1	0	d4T	3TC	Efavirenz		d4T	3TC	Efavirenz				0	1	1
B196	36	1	23	243	243	1	ART-R1	1	IFG	PreDM	6.1	14.66	3.97449	112.77	0.22	B196	8.9	104.96	32.25	2.2	7.2	92.96	1.3		5.64	9.28	0.69	0.73	8	30		38	1	0	0	1	AZT	3TC	Efavirenz		d4T	3TC	Efavirenz	AZT	3TC	Efavirenz	0	1	1
B1215	53	0	146	500	500	1	ART-R1	0	NGT	NGT	5	5.92	1.31556	78.93	0.3	B1215	6.9	45.53	20.85	3.52	6.8	27.3	0.8		4.75	1.6	1.06	2.96	28			28	1	0	1	0	d4T	3TC	Efavirenz		d4T	3TC	Efavirenz				0	1	1
B80	53	0	71	144	144	1	ART-R1	1	IFG	PreDM	6	30.04	8.01067	240.32	0.19	B80	5.7	112.7			6	40.12	2.2		6.19	1.32	1.54	4.05	8	3		11	1	0	0	1	AZT	3TC	Efavirenz		d4T	3TC	Efavirenz	AZT	3TC	Efavirenz	0	1	1
B449	45	1	93	254	254	1	ART-R1	1	IFG	PreDM	5.9	3.83	1.00431	31.92	0.32	B449	7.2	65.11	47.14	12.31	6.6	29.22	2.8		5.48	1.12	0.87	4.1	12	6		18	1	0	0	1	AZT	3TC	Efavirenz		d4T	3TC	Efavirenz	AZT	3TC	Efavirenz	0	1	1
B1172	43	1	58	72	72	1	ART-R1	0	NGT	NGT	4.9	4.01	0.873289	57.29	0.34	B1172	8.3	40.52	10.74	2.68	4.8	2.66	0.8		3.83	1.42	1.42	1.76	16			16	1	0	1	0	d4T	3TC	Efavirenz		d4T	3TC	Efavirenz				0	1	1
B1138	45	1	8	101	101	1	ART-R1	0	NGT	NGT	4.7	0.36	0.0752	6	1.9	B1138	7.1	17.32	7.07	19.63	5.5	6.95	0.8		4.34	1.7	0.87	2.7	8			8	1	0	1	0	d4T	3TC	Efavirenz		d4T	3TC	Efavirenz				0	1	1
B430	30	0	88	1166	1166	1	ART-R1	1	IFG	PreDM	5.9	8.08	2.11876	67.33	0.26	B430	7.1	39.72	26.37	3.26	4.9	36.56	1.9		5.12	0.92	1.02	3.68	29			29	1	0	1	0	d4T	3TC	Efavirenz		d4T	3TC	Efavirenz				0	1	1
B1141	32	0	116	385	385	1	ART-R1	0	NGT	NGT	4.8	5.21	1.11147	80.15	0.31	B1141	5.9	40.29	31.89	6.12	5.2	14.44	0.8		4.32	0.77	1.01	2.96	11			11	1	0	1	0	d4T	3TC	Efavirenz		d4T	3TC	Nevirapine	d4T	3TC	Efavirenz	1	0	1
B346	44	1		298	298	1	ART-R1	0	NGT	NGT	5.2	0.1	0.023111	1.18	-1.53	B346	6.9	7.68	4.46	44.59	5.5	12.51	2.2		2.31	0.52	0.74	1.33		14		14	0	1	0	1	AZT	3TC	Efavirenz	Combivir	AZT	3TC	Efavirenz				0	1	1
B322	39	0	40	818	818	1	ART-R1	1	IFG/IGT	PreDM	5.9	15.11	3.96218	125.92	0.22	B322	9.4	49.41	9.8	0.65	8.9	52.07	2.4		4.22	1.07	1.05	2.68	12	13		25	1	0	0	1	AZT	3TC	Efavirenz		d4T	3TC	Efavirenz	Combivir		Efavirenz	0	1	1
B77	35	0	165	189	189	1	ART-R1	0	NGT	NGT	4.1	2.68	0.488356	89.33	0.42	B77	4.1	22.68			2.8	24.39	2.6		3.95	1.09	1.18	2.27	14			14	1	0	1	0	d4T	3TC	Efavirenz		d4T	3TC	Efavirenz				0	1	1
B211	36	0	221	290	290	1	ART-R1	0	NGT	NGT	4.8	2.75	0.586667	42.31	0.39	B211	7.7	38.18	12.22	4.44	3.4	6.41	2.4		5.38	0.78	2.75	2.28	4	21		21	1	0	1	0	d4T	3TC	Efavirenz		d4T	3TC	Nevirapine	d4T	3TC	Efavirenz	1	0	1
B1110	38	0	158	536	536	1	ART-R1	0	NGT	NGT	5.4	14.48	3.4752	152.42	0.23	B1110	8.1	52.14	13.95	0.96	5	12.28	1.5		4.33	1.58	0.75	2.86	27	13		40	1	0	0	1	AZT	3TC	Efavirenz		d4T	3TC	Efavirenz	AZT	3TC	Efavirenz	0	1	1
B125	42	1	186	272	272	1	ART-R1	1	IFG	PreDM	6.3	3.9	1.092	27.86	0.31	B125	10.4	23.95	4.89	1.25	5.3	5.41	2.6		6.58	1.52	1.74	4.15	13	15		28	1	0	0	1	AZT	3TC	Efavirenz		d4T	3TC	Efavirenz	AZT	3TC	Efavirenz	0	1	1
B241	34	0	182	216	216	1	ART-R1	0	NGT	NGT	4.3	15.41	2.94502	385.25	0.24	B241	6.8	29.69	5.71	0.37	3.8	31.08	1.1		5.07	0.69	1.18	3.58	18			18	1	0	1	0	d4T	3TC	Efavirenz		d4T	3TC	Efavirenz				0	1	1
B168	32	0		138	138	1	ART-R1	0	NGT	NGT	5	4.36	0.968889	58.13	0.32	B168	5.5	29.54	50.36	11.55	4.9	22.55	2.4		4.08	0.85	1.13	2.56	9			9	1	0	1	0	d4T	3TC	Efavirenz		d4T	3TC	Efavirenz				0	1	1
B1223	46	1	55	406	406	1	ART-R1	0	NGT	NGT	5.3	4.27	1.00582	47.44	0.32	B1223	7.9	100.42	36.98	8.66	4.3	18.34	1.1		6.19	0.88	1.61	4.18	31			31	1	0	1	0	d4T	3TC	Efavirenz		d4T	3TC	Efavirenz				0	1	1
B280	41	1	96	97	97	1	ART-R1	0	NGT	NGT	5.2	1.92	0.443733	22.59	0.43	B280	9.1	37.96	9.24	4.81	3.4	3.11	2.2		5.64	3.04	1.59	2.67	11			11	1	0	1	0	d4T	3TC	Efavirenz		d4T	3TC	Efavirenz				0	1	1
B357	31	1		142	142	1	ART-R1	0	NGT	NGT	4.9	0.2	0.043556	2.86	-49.5	B357	6.6	49.13	28.78	143.91	5.9	25.35	1.7		3.91	1.49	1.01	2.22	6			6	1	0	1	0	d4T	3TC	Efavirenz		d4T	3TC	Efavirenz				0	1	1
B1107	30	0	31	436	436	1	ART-R1	0	NGT	NGT	4.6	2.1	0.429333	38.18	0.44	B1107	5.2	92.34	150.4	71.62	5	24.94	1.4		4.36	0.93	1.49	2.45	16			16	1	0	1	0	d4T	3TC	Efavirenz		d4T	3TC	Efavirenz				0	1	1
B507	39	1		74	74	1	ART-R1	1	IFG/IGT	PreDM	6.3	0.99	0.2772	7.07	0.55	B507	9.7	18.37	5.11	5.16	8.1	15	1.4		4.63	1.47	1.09	2.87	18			18	1	0	1	0	d4T	3TC	Efavirenz		d4T	3TC	Efavirenz				0	1	1
B93	59	0	132	467	467	1	ART-R1	0	NGT	NGT	5.5	3.07	0.750444	30.7	0.35	B93	7.7	29.38	11.96	3.9	6.8	29.45	2.9		2.73	1.9	0.75	1.12	26			26	1	0	1	0	d4T	3TC	Efavirenz		d4T	3TC	Efavirenz				0	1	1
B49	31	0	134	304	304	1	ART-R1	0	NGT	NGT	4.9	14.6	3.17956	208.57	0.23	B49	7.5	109.48	36.49	2.5	5.4	24.74	2		7.41	1.86	1.36	5.2	18			18	1	0	1	0	d4T	3TC	Efavirenz		d4T	3TC	Nevirapine	d4T	3TC	Efavirenz	1	0	1
B606	42	0	113	449	449	1	ART-R1	1	DM	DM	21.3	2.67	2.5276	3	0.25	B606	28.1	4.29	0.24	0.09	35.4	3.64	1.2		11.83	2.04	2.52	8.38		41			1	0	0	1	AZT	3TC	Efavirenz		d4T	3TC	Efavirenz	AZT	3TC	Efavirenz	0	1	1
B368	39	0	175	404	404	1	ART-R1	0	NGT	NGT	5	1.39	0.308889	18.53	0.52	B368	8.8	31.06	7.81	5.62	5.8	3.21	1.3		4.97	0.74	3.15	1.48	12			12	1	0	1	0	d4T	3TC	Efavirenz		d4T	3TC	Efavirenz				0	1	1
B1199	36	1	69	165	165	1	ART-R1	1	IFG	PreDM	5.9	4.79	1.25604	39.92	0.3	B1199	11.2	17.81	2.46	0.51	3.7	10.86	3.3		4.19	1.06	1.49	2.22	22			22	1	0	1	0	d4T	3TC	Efavirenz		d4T	3TC	Efavirenz				0	1	1
B759	36	0	177	375	375	1	ART-R1	0	NGT	NGT	5	2.65	0.588889	35.33	0.39	B759	5.5	19.75	34.2	12.91	4.9	14.53	1.3		1.45	0.74	0.33	0.78	17			17	1	0	1	0	d4T	3TC	Efavirenz		d4T	3TC	Nevirapine	d4T	3TC	Efavirenz	1	0	1
B110	33	0	150	201	201	1	ART-R1	0	NGT	NGT	4.1	3.7	0.674222	123.33	0.37	B110	6.4	25.22	9.36	2.53	4.8	24.13	2.2		2.86	0.7	0.6	1.94	8			8	1	0	1	0	d4T	3TC	Efavirenz		d4T	3TC	Efavirenz				0	1	1
B459	45	1	75	259	259	1	ART-R1	0	NGT	NGT	3.9	1.32	0.2288	66	0.61	B459	7.5	2.95	0.45	0.34	5	11.2	1.8		5.21	1.07	0.97	3.75	25			25	1	0	1	0	d4T	3TC	Efavirenz		d4T	3TC	Efavirenz				0	1	1
B712	44	1	160	387	387	1	ART-R1	1	IFG	PreDM	6.6	4.76	1.39627	30.71	0.29	B712	5.6	112.26			6.5	49.58	1.6		3.73	0.65	0.81	2.62	15			15	1	0	1	0	d4T	3TC	Efavirenz		d4T	3TC	Efavirenz				0	1	1
B869	37	1		357	357	1	ART-R1	0	NGT	NGT	5.3	2.87	0.676044	31.89	0.37	B869	8.1	18.64	5.63	1.96	6	7.18		1	4.35	0.92	1.6	2.33	10			10	1	0	1	0	d4T	3TC	Efavirenz		d4T	3TC	Efavirenz				0	1	1
B855	40	0	133	625	625	1	ART-R1	1	IFG/IGT	PreDM	5.7	53.72	13.6091	488.36	0.17	B855	8.5	45.05			7.9	52.44		1	4.89	1.95	1.02	2.98	18			18	1	0	1	0	d4T	3TC	Efavirenz		d4T	3TC	Efavirenz				0	1	1
B104	29	0	90	527	527	1	ART-R1	0	NGT	NGT	4.4	2.82	0.551467	62.67	0.4	B104	5.1	19.39	23.67	8.39	5	9.55	2.9		4.14	1.05	1.12	2.54	28			28	1	0	1	0	d4T	3TC	Efavirenz		d4T	3TC	Efavirenz				0	1	1
C1340	40	0	63	524	524	2	ART-R2	1	IFG	PreDM	5.7	10.23	2.5916	93	0.25	C1340	8.2	92.93	33.08	3.23	7.6	39.02	3.4		6.87	1.36	2.34	3.91	4	33	24	61	0	1	0	0	Efavirenz		Kaletra	Combivir	AZT	3TC	Efavirenz	Efavirenz		Kaletra	0	1	1
B1137	37	0	37	197	197	1	ART-R1	0	NGT	NGT	5.3	6.88	1.62062	76.44	0.28	B1137	6.5	54.94	40.05	5.82	5.3	45.2	1.1		3.8	1.92	0.69	2.24	6			6	1	0	1	0	d4T	3TC	Efavirenz		d4T	3TC	Efavirenz				0	1	1
B797	39	0	139	471	471	1	ART-R1	0	NGT	NGT	5	4.85	1.07778	64.67	0.31	B797	6.9	15.89	5.81	1.2	5.8	25.82	2.4		3.95	0.77	0.97	2.63	31	3		34	1	0	0	1	AZT	3TC	Efavirenz		d4T	3TC	Efavirenz	AZT	3TC	Efavirenz	0	1	1
B248	26	0	49	566	566	1	ART-R1	0	NGT	NGT	5.2	15.61	3.60764	183.65	0.23	B248	7.4	4.01			5.1	55.52	1.5		5.74	1.03	1.24	4.03	14			14	1	0	1	0	d4T	3TC	Efavirenz		d4T	3TC	Efavirenz				0	1	1
B588	35	1	51	317	317	1	ART-R1	0	NGT	NGT	5.4	4.63	1.1112	48.74	0.31	B588	6.4	28.86	24.23	5.23	6.4	32.78	2.3		2.99	1.53	0.76	1.53	18			18	1	0	1	0	d4T	3TC	Efavirenz		d4T	3TC	Efavirenz				0	1	1
B404	30	1	137	322	322	1	ART-R1	0	NGT	NGT	4.9	3.34	0.727378	47.71	0.36	B404	4.5	14.54			5.5	14.86	1.3		4.23	1.2	0.81	2.87	7			7	1	0	1	0	d4T	3TC	Efavirenz		d4T	3TC	Efavirenz				0	1	1
B1179	29	1	33	285	285	1	ART-R1	0	NGT	NGT	4.6	1.03	0.210578	18.73	0.64	B1179	9.3	7.78	1.44	1.39	6.1	14.83	1.5		4.31	0.6	1.44	2.6	13			13	1	0	1	0	d4T	3TC	Efavirenz		d4T	3TC	Efavirenz				0	1	1
B158	36	0	181	677	677	1	ART-R1	0	NGT	NGT	5	18.79	4.17556	250.53	0.22	B158	6.1	135.16	105.79	5.63	6.4	121.83	3.1		4.75	1.33	1.02	3.13	27			27	1	0	1	0	d4T	3TC	Efavirenz		d4T	3TC	Efavirenz				0	1	1
B369	31	0	63	397	397	1	ART-R1	0	NGT	NGT	5	2.11	0.468889	28.13	0.42	B369	3.7	7.63			5.6	9.43	2.9		4.31	1.28	1.32	2.41	26			26	1	0	1	0	d4T	3TC	Efavirenz		d4T	3TC	Efavirenz				0	1	1
B139	42	1	29	421	421	1	ART-R1	1	IFG	PreDM	6.7	18.22	5.42551	113.87	0.21	B139	6.1	33.47			5.7	12.78	3.3		5.75	2.56	0.99	3.6	13			13	1	0	1	0	d4T	3TC	Efavirenz		d4T	3TC	Efavirenz				0	1	1
B515	37	0	25	400	400	1	ART-R1	1	IFG/IGT	PreDM	6.3	6.45	1.806	46.07	0.27	B515	9.6	83.72	23.42	3.63	9.2	81.97	3.1		6.38	1.3	1.32	4.47	14			14	1	0	1	0	d4T	3TC	Efavirenz		d4T	3TC	Efavirenz				0	1	1
B384	34	0	189	673	673	1	ART-R1	0	NGT	NGT	5.2	7.85	1.81422	92.35	0.27	B384	8.5	16.67	2.67	0.34	7	26.31	0.9		6.32	1.3	1.44	4.29	6			6	1	0	1	0	d4T	3TC	Efavirenz		d4T	3TC	Efavirenz				0	1	1
B898	29	0	131	437	437	1	ART-R1	0	NGT	NGT	5.3	2.88	0.6784	32	0.37	B898	8	16.13	4.91	1.7	5.9	16.5	1.2		4.49	0.66	1.6	2.59	17			17	1	0	1	0	d4T	3TC	Efavirenz		d4T	3TC	Efavirenz				0	1	1
B753	32	1	123	486	486	1	ART-R1	1	IFG	PreDM	5.7	2.22	0.5624	20.18	0.39	B753	8.7	33.63	10.47	4.72	6.5	15.29	2.2		4.42	1.14	1.05	2.85	20	14		34	1	0	0	1	AZT	3TC	Efavirenz		d4T	3TC	Efavirenz	Combivir		Efavirenz	0	1	1
B1041	37	0	147	1108	1108	1	ART-R1	1	IFG	PreDM	6	5.22	1.392	41.76	0.29	B1041	8	16.47	5.63	1.08	6.8	22.53	4.7		2.8	0.93	0.91	1.47	36			36	1	0	1	0	d4T	3TC	Efavirenz		d4T	3TC	Efavirenz				0	1	1
B416	42	1	30	344	344	1	ART-R1	0	NGT	NGT	5.2	23.49	5.4288	276.35	0.21	B416	7.3	143.06	56.94	2.42	6.2	96.6	3.3		4.62	1.22	1.03	3.04	25			25	1	0	1	0	d4T	3TC	Efavirenz		d4T	3TC	Efavirenz				0	1	1
B271	36	0	188	545	545	1	ART-R1	0	NGT	NGT	5.3	6.76	1.59236	75.11	0.28	B271	4.8	24.64			5.2	20.23		1	4.3	0.83	1.17	2.75	15			15	1	0	1	0	d4T	3TC	Efavirenz		d4T	3TC	Efavirenz				0	1	1
B871	30	0	36	205	205	1	ART-R1	0	NGT	NGT	5	4.32	0.96	57.6	0.33	B871	4.6	20.21			5.3	11.62		1	3.69	0.46	0.99	2.49	10			10	1	0	1	0	d4T	3TC	Efavirenz		d4T	3TC	Efavirenz				0	1	1
B1090	44	0	85	173	173	1	ART-R1	1	DM	PreDM	7.9	22.49	7.89649	102.23	0.19	B1090	9.9	78.86	28.19	1.25	9.9	55.88	1.8		3.08	2.5	0.76	1.18	10	14		24	1	0	0	1	AZT	3TC	Efavirenz		d4T	3TC	Efavirenz	AZT	3TC	Efavirenz	0	1	1
B765	30	1	226	644	644	1	ART-R1	0	NGT	NGT	4.5	5.24	1.048	104.8	0.32	B765	5.9	62.05	40.58	7.74	4	9.54	7.6		3.31	1.32	0.77	1.94	23	4		27	1	0	0	1	AZT	3TC	Efavirenz		d4T	3TC	Efavirenz	AZT	3TC	Efavirenz	0	1	1
B1136	67	1	16			1	NRTI																									29
B477	20	0	151	771	771	1	ART-R1	1	IFG	PreDM	6	13.63	3.63467	109.04	0.23	B477	6.4	12.53			5.1	8.95	1.8		4.04	1.38	0.9	2.51	19			19	1	0	1	0	d4T	3TC	Efavirenz		d4T	3TC	Efavirenz				0	1	1
B164	59	0	108	222	222	1	ART-R1	0	NGT	NGT	4.8	13.06	2.78613	200.92	0.24	B164	7.1	57.04	19.12	1.46	6.8	70.68	1.8		6.24	3.07	1.28	3.56	44			44	1	0	1	0	d4T	3TC	Efavirenz		d4T	3TC	Efavirenz				0	1	1
B94	40	0	146	301	301	1	ART-R1	1	DM	DM	5.3	2.83	0.666622	31.44	0.37	B94	10.4	18.72	3.12	1.1	14.3	24.09	1.1		3.98	1.49	1.41	1.89	31			31	1	0	1	0	d4T	3TC	Efavirenz		d4T	3TC	Efavirenz				0	1	1
B91	45	1	16	147	147	1	ART-R1	0	NGT	NGT	4.9	8.33	1.81409	119	0.27	B91	10.9	106.58	16.38	1.97	5.3	43.09	1.8		3.8	2.64	0.78	1.82	22			22	1	0	1	0	d4T	3TC	Efavirenz		d4T	3TC	Efavirenz				0	1	1
B799	37	0	146	634	634	1	ART-R1	1	IFG	PreDM	5.7	2.44	0.618133	22.18	0.38	B799	7.2	20.32	11.92	4.89	6.1	11.68	2.4		4.48	0.66	1.52	2.66	17			17	1	0	1	0	d4T	3TC	Efavirenz		d4T	3TC	Efavirenz				0	1	1
D1336
D1437
D823
D1444
D1448
A1129
D1446
D1453
A1229
D1015
D1450
B796
D801
D1439
D808
D992
D833
D1452
D998
D1451
B769			135																													34
D1443
A1212
C1374			117																													42
A1096
A776
A1225
D1445
C1363			95																													26
C1321			405																													44
B740
D802
[truncated: 52 more columns]

## Sheet: Variable names
id	Testing_date	Age	Male	CD4_start	CD4_current	CD4_imp	art	ART_cat	DYSg	Dys_cat	Dys_cat_2	Gluc0	Ins0	HOMA_IR	HOMA_B	quicki	Control_ID1	Gluc30	Ins30	igi	D0	Gluc120	Ins120	Lact	Lact_excl	tc	tg	hdl	ldl	d4Ttime	AZTtime	Reg2_time	Total_time_art	d4Tever	AZTonly	d4T_current	AZT_current	ARV1current	ARV2current	ARV3current	Combo	ARV1a	ARV1b	ARV1c	ARV2a	ARV2b	ARV2c	Prev_Efav_and_Nev	Efave_only_ever
			1=yes			imputed missing CD4			dysglycemia																																	1st ARV regimen			next ARV regimen			exposed to nevirapine and efavirenz
			0=no						1=yes					measure of insulin resistance	measure of beta cell function																																		only ever had efavirenz
									2=NO			fasting glucose						glucose at 30 mins	Insulin at 30 mins	measure of beta cell function	glucose disposal	glucose at 120 min	insulin at 120 min	lactate		total cholestrol	triglycerides	HDL	LDL	time on d4T	time on AZT		total time on ART
													fasting insulin																			time on Regimen 2
[truncated: 62 more columns]
